# Supplementary material for: (2E)-2-(2,4-Dichloro­phenyl­sulfon­yl)-3-(3-methoxy­anilino)-3-(methyl­sulfan­yl)acrylonitrile
Source: Acta Crystallogr Sect E Struct Rep Online. 2008 May 3;64(Pt 6):o981–2. doi: 10.1107/S160053680801252X (PMC2961343; doi:10.1107/S160053680801252X)
Supplement: Supplementary file 1 [file e-64-0o981-sup1.cif]

##############################################################################
###                                                                        ###
###        Electronic paper (Acta Crystallographica Section E)             ###
###                                                                        ###
##############################################################################
#                                                                            #
# This CIF contains the data in a paper accepted for publication in Acta     #
# Crystallographica Section E. It conforms to the requirements of Notes      #
# for Authors for Section E, and has been peer reviewed under the auspices   #
# of the IUCr Commission on Journals.                                        #
#                                                                            #
# Full details of the Crystallographic Information File format               #
# are given in the paper "The Crystallographic Information File (CIF):       #
# a New Standard Archive File for Crystallography" by S. R. Hall, F. H.      #
# Allen and I. D. Brown [Acta Cryst. (1991), A47, 655-685].                  #
#                                                                            #
# The current version of the core CIF dictionary is obtainable from          #
# ftp://ftp.iucr.org/pub/cif_core.dic. The current version number is 2.4.    #
#                                                                            #
# Software is freely available for graphical display of the structure(s) in  #
# this CIF.  For information consult the CIF home page http://www.iucr.org/  #
# cif/home.html                                                              #
#                                                                            #
# This file may be used for bona fide research purposes within the           #
# scientific community so long as proper attribution is given to the journal # 
# article from which it was obtained.                                        #
#                                                                            #
##############################################################################
                                             
data_I
_audit_creation_method     SHELXL-97
_chemical_name_systematic
;
(2E)-2-(2,4-Dichlorophenylsulfonyl)-3-(3-methoxyanilino)-3-
(methylsulfanyl)acrylonitrile
;
_chemical_name_common     ?
_chemical_formula_moiety     'C17 H14 Cl2 N2 O3 S2'
_chemical_formula_sum     'C17 H14 Cl2 N2 O3 S2'
_chemical_formula_iupac     'C17 H14 Cl2 N2 O3 S2'
_chemical_formula_weight     429.32
_chemical_melting_point     ?
_chemical_melting_point_gt     409
_chemical_melting_point_lt     411
_symmetry_cell_setting     monoclinic
_symmetry_space_group_name_H-M     'P 21/n'
_symmetry_space_group_name_Hall     '-P 2yn'
loop_
    _symmetry_equiv_pos_as_xyz
    'x, y, z'
    '-x+1/2, y+1/2, -z+1/2'
    '-x, -y, -z'
    'x-1/2, -y-1/2, z-1/2'
_cell_length_a     11.6125(7)
_cell_length_b     10.1419(6)
_cell_length_c     16.4048(10)
_cell_angle_alpha     90.00
_cell_angle_beta     100.9260(10)
_cell_angle_gamma     90.00
_cell_volume     1897.0(2)
_cell_formula_units_Z     4
_cell_measurement_reflns_used     3492
_cell_measurement_theta_min     2.4
_cell_measurement_theta_max     28.1
_cell_measurement_temperature     296(2)
_exptl_crystal_description     prism
_exptl_crystal_colour     colourless
_exptl_crystal_size_max     0.29
_exptl_crystal_size_mid     0.22
_exptl_crystal_size_min     0.17
_exptl_crystal_density_diffrn     1.503
_exptl_crystal_density_meas     ?
_exptl_crystal_density_method     'not measured'
_exptl_crystal_F_000     880
_exptl_absorpt_coefficient_mu     0.582
_exptl_absorpt_correction_type     multi-scan
_exptl_absorpt_process_details     '(SADABS; Bruker, 2001)'
_exptl_absorpt_correction_T_min     0.796
_exptl_absorpt_correction_T_max     0.906
_exptl_special_details
;
;
_diffrn_ambient_temperature     296(2)
_diffrn_radiation_type     MoK\a
_diffrn_radiation_wavelength     0.71073
_diffrn_radiation_source     'fine-focus sealed tube'
_diffrn_radiation_monochromator     graphite
_diffrn_measurement_device_type     'Bruker SMART APEX'
_diffrn_measurement_method     '\f and \w'
_diffrn_detector_area_resol_mean     8.13
_diffrn_reflns_number     12828
_diffrn_reflns_av_R_equivalents     0.0237
_diffrn_reflns_av_sigmaI/netI     0.0313
_diffrn_reflns_theta_min     1.98
_diffrn_reflns_theta_max     29.06
_diffrn_reflns_theta_full     25.00
_diffrn_measured_fraction_theta_max     0.919
_diffrn_measured_fraction_theta_full     1.000
_diffrn_reflns_limit_h_min     -13
_diffrn_reflns_limit_h_max     15
_diffrn_reflns_limit_k_min     -13
_diffrn_reflns_limit_k_max     13
_diffrn_reflns_limit_l_min     -22
_diffrn_reflns_limit_l_max     15
_diffrn_standards_number     ?
_diffrn_standards_interval_count     ?
_diffrn_standards_interval_time     ?
_diffrn_standards_decay_%     <1
_refine_special_details
;
Refinement of <i>F</i>^2^ against ALL reflections. The weighted <i>R</i>-factor
<i>wR</i> and goodness of fit <i>S</i> are based on <i>F</i>^2^, conventional
<i>R</i>-factors <i>R</i> are based on <i>F</i>, with <i>F</i> set to zero for
negative <i>F</i>^2^. The threshold expression of <i>F</i>^2^ >
\s(<i>F</i>^2^) is used only for calculating <i>R</i>-factors(gt) <i>etc</i>.
and is not relevant to the choice of reflections for refinement.
<i>R</i>-factors based on <i>F</i>^2^ are statistically about twice as large
as those based on <i>F</i>, and <i>R</i>- factors based on ALL data will be
even larger.
;
_reflns_number_total     4659
_reflns_number_gt     3653
_reflns_threshold_expression     I>2\s(I)
_refine_ls_structure_factor_coef     Fsqd
_refine_ls_matrix_type     full
_refine_ls_R_factor_all     0.0580
_refine_ls_R_factor_gt     0.0436
_refine_ls_wR_factor_gt     0.1103
_refine_ls_wR_factor_ref     0.1190
_refine_ls_goodness_of_fit_ref     1.043
_refine_ls_restrained_S_all     1.043
_refine_ls_number_reflns     4659
_refine_ls_number_parameters     237
_refine_ls_number_restraints     0
_refine_ls_hydrogen_treatment     constr
_refine_ls_weighting_scheme     calc
_refine_ls_weighting_details
         'calc w=1/[\s^2^(Fo^2^)+(0.0578P)^2^+0.5461P] where P=(Fo^2^+2Fc^2^)/3'
_atom_sites_solution_hydrogens     geom
_atom_sites_solution_primary     direct
_atom_sites_solution_secondary     difmap
_refine_ls_shift/su_max     0.001
_refine_ls_shift/su_mean     '<0.0005'
_refine_diff_density_max     0.582
_refine_diff_density_min     -0.267
_refine_ls_extinction_method     none
_refine_ls_extinction_coef     ?
loop_
    _atom_type_symbol
    _atom_type_description
    _atom_type_scat_dispersion_real
    _atom_type_scat_dispersion_imag
    _atom_type_scat_source
    'C' 'C' 0.0181 0.0091 'Intl Tables Vol C Tables 4.2.6.8 and 6.1.1.4'
    'H' 'H' 0.0000 0.0000 'Intl Tables Vol C Tables 4.2.6.8 and 6.1.1.4'
    'N' 'N' 0.0311 0.0180 'Intl Tables Vol C Tables 4.2.6.8 and 6.1.1.4'
    'O' 'O' 0.0492 0.0322 'Intl Tables Vol C Tables 4.2.6.8 and 6.1.1.4'
    'S' 'S' 0.1246 0.1234 'Intl Tables Vol C Tables 4.2.6.8 and 6.1.1.4'
    'Cl' 'Cl' 0.1484 0.1585 'Intl Tables Vol C Tables 4.2.6.8 and 6.1.1.4'
_computing_data_collection     'SMART (Bruker, 2002)'
_computing_cell_refinement     'SAINT (Bruker, 2001)'
_computing_data_reduction     'SAINT (Bruker, 2001)'
_computing_structure_solution     'SHELXS97 (Sheldrick, 2008)'
_computing_structure_refinement     'SHELXL97 (Sheldrick, 2008)'
_computing_molecular_graphics     'ORTEP-3 (Farrugia, 1997)'
_computing_publication_material
                                'WinGX (Farrugia, 1999) and PLATON (Spek, 2003)'
loop_
    _atom_site_type_symbol
    _atom_site_label
    _atom_site_fract_x
    _atom_site_fract_y
    _atom_site_fract_z
    _atom_site_U_iso_or_equiv
    _atom_site_adp_type
    _atom_site_calc_flag
    _atom_site_refinement_flags
    _atom_site_occupancy
    _atom_site_disorder_assembly
    _atom_site_disorder_group
    S S1 0.77042(4) 0.46268(5) 0.02088(3) 0.03340(13) Uani d . 1 . .
    S S2 0.90726(5) 0.19039(6) 0.21790(4) 0.05277(17) Uani d . 1 . .
    Cl Cl1 0.95425(5) 0.66027(6) 0.13868(5) 0.0661(2) Uani d . 1 . .
    Cl Cl2 0.62331(7) 1.02603(7) 0.11885(6) 0.0852(3) Uani d . 1 . .
    O O1 0.66548(12) 0.40951(15) -0.02832(9) 0.0479(4) Uani d . 1 . .
    O O2 0.87384(12) 0.46887(14) -0.01526(9) 0.0422(3) Uani d . 1 . .
    O O3 1.2713(2) -0.0272(2) 0.10486(15) 0.0869(7) Uani d . 1 . .
    N N1 0.62151(18) 0.3565(3) 0.17764(15) 0.0692(6) Uani d . 1 . .
    N N2 1.01127(14) 0.34675(17) 0.11897(11) 0.0432(4) Uani d . 1 . .
    H H2 1.0073 0.4157 0.0880 0.052 Uiso calc R 1 . .
    C C11 0.73323(15) 0.62359(19) 0.04938(11) 0.0337(4) Uani d . 1 . .
    C C12 0.81194(16) 0.7078(2) 0.09891(13) 0.0395(4) Uani d . 1 . .
    C C13 0.77859(19) 0.8317(2) 0.11955(14) 0.0462(5) Uani d . 1 . .
    H H13 0.8314 0.8872 0.1529 0.055 Uiso calc R 1 . .
    C C14 0.6645(2) 0.8717(2) 0.08946(15) 0.0500(5) Uani d . 1 . .
    C C15 0.58494(19) 0.7912(2) 0.04044(15) 0.0524(6) Uani d . 1 . .
    H H15 0.5086 0.8200 0.0214 0.063 Uiso calc R 1 . .
    C C16 0.61911(17) 0.6676(2) 0.01975(13) 0.0425(5) Uani d . 1 . .
    H H16 0.5659 0.6132 -0.0141 0.051 Uiso calc R 1 . .
    C C21 1.12266(16) 0.2827(2) 0.13590(12) 0.0381(4) Uani d . 1 . .
    C C22 1.13568(19) 0.1547(2) 0.11007(13) 0.0462(5) Uani d . 1 . .
    H H22 1.0715 0.1074 0.0822 0.055 Uiso calc R 1 . .
    C C23 1.2473(2) 0.0979(2) 0.12682(15) 0.0534(6) Uani d . 1 . .
    C C24 1.3416(2) 0.1696(3) 0.16728(16) 0.0594(7) Uani d . 1 . .
    H H24 1.4156 0.1311 0.1787 0.071 Uiso calc R 1 . .
    C C25 1.3275(2) 0.2962(3) 0.19075(16) 0.0573(6) Uani d . 1 . .
    H H25 1.3921 0.3441 0.2174 0.069 Uiso calc R 1 . .
    C C26 1.21789(19) 0.3539(2) 0.17530(14) 0.0479(5) Uani d . 1 . .
    H H26 1.2085 0.4406 0.1914 0.058 Uiso calc R 1 . .
    C C1 0.70534(17) 0.3590(2) 0.15151(13) 0.0433(5) Uani d . 1 . .
    C C2 0.80432(16) 0.37253(19) 0.11286(12) 0.0352(4) Uani d . 1 . .
    C C3 0.91295(16) 0.31489(19) 0.14429(12) 0.0351(4) Uani d . 1 . .
    C C4 1.0420(2) 0.1996(3) 0.29231(15) 0.0709(8) Uani d . 1 . .
    H H4B 1.1041 0.1607 0.2692 0.106 Uiso calc R 1 . .
    H H4C 1.0336 0.1527 0.3417 0.106 Uiso calc R 1 . .
    H H4A 1.0604 0.2902 0.3058 0.106 Uiso calc R 1 . .
    C C5 1.1784(4) -0.1029(4) 0.0621(3) 0.1160(15) Uani d . 1 . .
    H H5B 1.1195 -0.1123 0.0956 0.174 Uiso calc R 1 . .
    H H5C 1.2069 -0.1884 0.0506 0.174 Uiso calc R 1 . .
    H H5A 1.1452 -0.0599 0.0109 0.174 Uiso calc R 1 . .
loop_
    _atom_site_aniso_label
    _atom_site_aniso_U_11
    _atom_site_aniso_U_22
    _atom_site_aniso_U_33
    _atom_site_aniso_U_12
    _atom_site_aniso_U_13
    _atom_site_aniso_U_23
    S1 0.0278(2) 0.0382(3) 0.0323(2) 0.00214(17) 0.00072(17) -0.00024(18)
    S2 0.0432(3) 0.0603(4) 0.0538(3) 0.0042(2) 0.0066(2) 0.0228(3)
    Cl1 0.0329(3) 0.0604(4) 0.0935(5) 0.0095(2) -0.0169(3) -0.0257(3)
    Cl2 0.0768(5) 0.0594(4) 0.1172(7) 0.0303(3) 0.0126(4) -0.0190(4)
    O1 0.0398(8) 0.0511(9) 0.0462(8) -0.0016(7) -0.0088(6) -0.0057(7)
    O2 0.0385(7) 0.0509(8) 0.0386(8) 0.0085(6) 0.0112(6) 0.0056(6)
    O3 0.0812(14) 0.0708(13) 0.1052(17) 0.0331(11) 0.0093(12) -0.0160(12)
    N1 0.0398(11) 0.1008(18) 0.0705(15) 0.0078(11) 0.0196(10) 0.0213(13)
    N2 0.0305(8) 0.0460(9) 0.0531(10) 0.0094(7) 0.0075(7) 0.0172(8)
    C11 0.0270(8) 0.0384(10) 0.0349(10) 0.0035(7) 0.0041(7) 0.0024(7)
    C12 0.0291(9) 0.0442(11) 0.0435(11) 0.0048(8) 0.0024(8) -0.0011(8)
    C13 0.0438(11) 0.0434(12) 0.0505(13) 0.0021(9) 0.0063(9) -0.0060(9)
    C14 0.0502(13) 0.0426(12) 0.0590(14) 0.0156(10) 0.0149(11) 0.0019(10)
    C15 0.0348(11) 0.0563(14) 0.0642(15) 0.0155(10) 0.0045(10) 0.0072(11)
    C16 0.0294(10) 0.0494(12) 0.0459(12) 0.0042(8) 0.0002(8) 0.0047(9)
    C21 0.0315(9) 0.0460(11) 0.0371(10) 0.0083(8) 0.0070(8) 0.0083(8)
    C22 0.0419(11) 0.0503(12) 0.0445(12) 0.0029(9) 0.0036(9) 0.0009(9)
    C23 0.0580(14) 0.0526(13) 0.0506(13) 0.0206(11) 0.0126(11) 0.0014(10)
    C24 0.0366(12) 0.0815(19) 0.0593(15) 0.0201(11) 0.0074(10) 0.0067(13)
    C25 0.0351(11) 0.0728(16) 0.0597(15) 0.0007(11) -0.0020(10) 0.0049(12)
    C26 0.0393(11) 0.0524(13) 0.0502(13) 0.0033(9) 0.0038(9) 0.0023(10)
    C1 0.0321(10) 0.0517(12) 0.0447(12) 0.0028(9) 0.0040(8) 0.0096(9)
    C2 0.0285(9) 0.0408(10) 0.0358(10) 0.0011(7) 0.0045(7) 0.0041(8)
    C3 0.0309(9) 0.0383(10) 0.0347(10) 0.0012(7) 0.0031(7) 0.0023(8)
    C4 0.0549(15) 0.113(2) 0.0428(13) 0.0180(15) 0.0042(11) 0.0260(14)
    C5 0.118(3) 0.073(2) 0.150(4) 0.002(2) 0.009(3) -0.040(2)
_geom_special_details
;
All e.s.d.'s (except the e.s.d. in the dihedral angle between two l.s. planes)
are estimated using the full covariance matrix. The cell e.s.d.'s are taken
into account individually in the estimation of e.s.d.'s in distances, angles
and torsion angles; correlations between e.s.d.'s in cell parameters are only
used when they are defined by crystal symmetry. An approximate (isotropic)
treatment of cell e.s.d.'s is used for estimating e.s.d.'s involving l.s.
planes.
;
loop_
    _geom_bond_atom_site_label_1
    _geom_bond_atom_site_label_2
    _geom_bond_site_symmetry_2
    _geom_bond_distance
    _geom_bond_publ_flag
    S1 O1 . 1.4333(14) ?
    S1 O2 . 1.4380(14) ?
    S1 C2 . 1.7443(19) ?
    S1 C11 . 1.7733(19) ?
    S2 C3 . 1.757(2) ?
    S2 C4 . 1.795(3) ?
    Cl1 C12 . 1.7264(19) ?
    Cl2 C14 . 1.732(2) ?
    O3 C23 . 1.362(3) ?
    O3 C5 . 1.399(4) ?
    N1 C1 . 1.136(3) ?
    N2 C3 . 1.327(2) ?
    N2 C21 . 1.427(2) ?
    N2 H2 . 0.8600 ?
    C11 C12 . 1.394(3) ?
    C11 C16 . 1.396(2) ?
    C12 C13 . 1.376(3) ?
    C13 C14 . 1.384(3) ?
    C13 H13 . 0.9300 ?
    C14 C15 . 1.373(3) ?
    C15 C16 . 1.377(3) ?
    C15 H15 . 0.9300 ?
    C16 H16 . 0.9300 ?
    C21 C26 . 1.375(3) ?
    C21 C22 . 1.383(3) ?
    C22 C23 . 1.397(3) ?
    C22 H22 . 0.9300 ?
    C23 C24 . 1.375(4) ?
    C24 C25 . 1.359(4) ?
    C24 H24 . 0.9300 ?
    C25 C26 . 1.380(3) ?
    C25 H25 . 0.9300 ?
    C26 H26 . 0.9300 ?
    C1 C2 . 1.421(3) ?
    C2 C3 . 1.397(3) ?
    C4 H4B . 0.9600 ?
    C4 H4C . 0.9600 ?
    C4 H4A . 0.9600 ?
    C5 H5B . 0.9600 ?
    C5 H5C . 0.9600 ?
    C5 H5A . 0.9600 ?
loop_
    _geom_angle_atom_site_label_1
    _geom_angle_atom_site_label_2
    _geom_angle_atom_site_label_3
    _geom_angle_site_symmetry_1
    _geom_angle_site_symmetry_3
    _geom_angle
    _geom_angle_publ_flag
    O1 S1 O2 . . 118.14(9) ?
    O1 S1 C2 . . 108.56(9) ?
    O2 S1 C2 . . 108.08(9) ?
    O1 S1 C11 . . 105.74(9) ?
    O2 S1 C11 . . 109.43(9) ?
    C2 S1 C11 . . 106.30(9) ?
    C3 S2 C4 . . 106.78(12) ?
    C23 O3 C5 . . 117.8(2) ?
    C3 N2 C21 . . 129.07(17) ?
    C3 N2 H2 . . 115.5 ?
    C21 N2 H2 . . 115.5 ?
    C12 C11 C16 . . 118.77(18) ?
    C12 C11 S1 . . 123.49(14) ?
    C16 C11 S1 . . 117.73(15) ?
    C13 C12 C11 . . 121.26(18) ?
    C13 C12 Cl1 . . 117.11(16) ?
    C11 C12 Cl1 . . 121.62(15) ?
    C12 C13 C14 . . 118.3(2) ?
    C12 C13 H13 . . 120.8 ?
    C14 C13 H13 . . 120.8 ?
    C15 C14 C13 . . 121.8(2) ?
    C15 C14 Cl2 . . 120.62(17) ?
    C13 C14 Cl2 . . 117.50(18) ?
    C14 C15 C16 . . 119.48(19) ?
    C14 C15 H15 . . 120.3 ?
    C16 C15 H15 . . 120.3 ?
    C15 C16 C11 . . 120.3(2) ?
    C15 C16 H16 . . 119.8 ?
    C11 C16 H16 . . 119.8 ?
    C26 C21 C22 . . 120.81(19) ?
    C26 C21 N2 . . 118.09(19) ?
    C22 C21 N2 . . 121.03(18) ?
    C21 C22 C23 . . 118.5(2) ?
    C21 C22 H22 . . 120.7 ?
    C23 C22 H22 . . 120.7 ?
    O3 C23 C24 . . 115.9(2) ?
    O3 C23 C22 . . 124.1(2) ?
    C24 C23 C22 . . 120.1(2) ?
    C25 C24 C23 . . 120.6(2) ?
    C25 C24 H24 . . 119.7 ?
    C23 C24 H24 . . 119.7 ?
    C24 C25 C26 . . 120.3(2) ?
    C24 C25 H25 . . 119.8 ?
    C26 C25 H25 . . 119.8 ?
    C21 C26 C25 . . 119.7(2) ?
    C21 C26 H26 . . 120.2 ?
    C25 C26 H26 . . 120.2 ?
    N1 C1 C2 . . 173.9(2) ?
    C3 C2 C1 . . 123.04(18) ?
    C3 C2 S1 . . 125.34(15) ?
    C1 C2 S1 . . 111.57(14) ?
    N2 C3 C2 . . 123.57(17) ?
    N2 C3 S2 . . 122.47(14) ?
    C2 C3 S2 . . 113.91(14) ?
    S2 C4 H4B . . 109.5 ?
    S2 C4 H4C . . 109.5 ?
    H4B C4 H4C . . 109.5 ?
    S2 C4 H4A . . 109.5 ?
    H4B C4 H4A . . 109.5 ?
    H4C C4 H4A . . 109.5 ?
    O3 C5 H5B . . 109.5 ?
    O3 C5 H5C . . 109.5 ?
    H5B C5 H5C . . 109.5 ?
    O3 C5 H5A . . 109.5 ?
    H5B C5 H5A . . 109.5 ?
    H5C C5 H5A . . 109.5 ?
loop_
    _geom_torsion_atom_site_label_1
    _geom_torsion_atom_site_label_2
    _geom_torsion_atom_site_label_3
    _geom_torsion_atom_site_label_4
    _geom_torsion_site_symmetry_1
    _geom_torsion_site_symmetry_2
    _geom_torsion_site_symmetry_3
    _geom_torsion_site_symmetry_4
    _geom_torsion
    _geom_torsion_publ_flag
    O1 S1 C11 C12 . . . . 179.07(17) ?
    O2 S1 C11 C12 . . . . -52.70(19) ?
    C2 S1 C11 C12 . . . . 63.80(19) ?
    O1 S1 C11 C16 . . . . -1.47(18) ?
    O2 S1 C11 C16 . . . . 126.77(16) ?
    C2 S1 C11 C16 . . . . -116.74(16) ?
    C16 C11 C12 C13 . . . . 0.8(3) ?
    S1 C11 C12 C13 . . . . -179.76(17) ?
    C16 C11 C12 Cl1 . . . . 179.47(16) ?
    S1 C11 C12 Cl1 . . . . -1.1(3) ?
    C11 C12 C13 C14 . . . . -0.4(3) ?
    Cl1 C12 C13 C14 . . . . -179.12(18) ?
    C12 C13 C14 C15 . . . . 0.3(4) ?
    C12 C13 C14 Cl2 . . . . 178.07(18) ?
    C13 C14 C15 C16 . . . . -0.6(4) ?
    Cl2 C14 C15 C16 . . . . -178.30(18) ?
    C14 C15 C16 C11 . . . . 1.0(3) ?
    C12 C11 C16 C15 . . . . -1.1(3) ?
    S1 C11 C16 C15 . . . . 179.43(17) ?
    C3 N2 C21 C26 . . . . -120.4(2) ?
    C3 N2 C21 C22 . . . . 62.5(3) ?
    C26 C21 C22 C23 . . . . 1.7(3) ?
    N2 C21 C22 C23 . . . . 178.65(19) ?
    C5 O3 C23 C24 . . . . -178.8(3) ?
    C5 O3 C23 C22 . . . . 0.7(4) ?
    C21 C22 C23 O3 . . . . 179.8(2) ?
    C21 C22 C23 C24 . . . . -0.8(3) ?
    O3 C23 C24 C25 . . . . 179.0(2) ?
    C22 C23 C24 C25 . . . . -0.5(4) ?
    C23 C24 C25 C26 . . . . 0.9(4) ?
    C22 C21 C26 C25 . . . . -1.3(3) ?
    N2 C21 C26 C25 . . . . -178.4(2) ?
    C24 C25 C26 C21 . . . . 0.0(4) ?
    O1 S1 C2 C3 . . . . 128.18(18) ?
    O2 S1 C2 C3 . . . . -1.1(2) ?
    C11 S1 C2 C3 . . . . -118.48(18) ?
    O1 S1 C2 C1 . . . . -49.26(17) ?
    O2 S1 C2 C1 . . . . -178.53(15) ?
    C11 S1 C2 C1 . . . . 64.08(17) ?
    C21 N2 C3 C2 . . . . -169.2(2) ?
    C21 N2 C3 S2 . . . . 8.0(3) ?
    C1 C2 C3 N2 . . . . -166.4(2) ?
    S1 C2 C3 N2 . . . . 16.5(3) ?
    C1 C2 C3 S2 . . . . 16.2(3) ?
    S1 C2 C3 S2 . . . . -160.99(12) ?
    C4 S2 C3 N2 . . . . 37.0(2) ?
    C4 S2 C3 C2 . . . . -145.56(17) ?
loop_
    _geom_hbond_atom_site_label_D
    _geom_hbond_atom_site_label_H
    _geom_hbond_atom_site_label_A
    _geom_hbond_site_symmetry_A
    _geom_hbond_distance_DH
    _geom_hbond_distance_HA
    _geom_hbond_distance_DA
    _geom_hbond_angle_DHA
    _geom_hbond_publ_flag
    N2 H2 O2 . 0.86 2.14 2.756(2) 128.5 y
    N2 H2 O2 3_765 0.86 2.31 3.005(2) 138.4 y
    N2 H2 Cl1 . 0.86 2.72 3.2763(18) 123.4 y
    C4 H4C O1 4_666 0.96 2.46 3.215(3) 135.4 y
    C16 H16 O1 . 0.93 2.40 2.815(3) 106.9 n
    C4 H4B Cg2 . 0.96 2.74 3.501(3) 136.8 y
data_global
_journal_date_recd_electronic     2008-04-12
_journal_date_accepted     2008-04-29
_journal_name_full     'Acta Crystallographica, Section E'
_journal_year     2008
_journal_volume     64
_journal_issue      6
_journal_page_first     o981
_journal_page_last     o982
_journal_paper_category     QO
_journal_coeditor_code     BG2184
_publ_contact_author_name     'Mario V. Capparelli'
_publ_contact_author_address
;
Apartado 47074
Caracas 1041-A
Venezuela
;
_publ_contact_author_email     mariocapparelli@cantv.net
_publ_contact_author_fax     '+58 212 753 5424'
_publ_contact_author_phone     '+58 212 753 5424'
_publ_section_title
;\
(2<i>E</i>)-2-(2,4-Dichlorophenylsulfonyl)-3-(3-methoxyanilino)-3-\
(methylsulfanyl)acrylonitrile
;
loop_
    _publ_author_name
    _publ_author_address
    'Mario V. Capparelli'
;
     Escuela de Qu\'imica
     Facultad de Ciencias
     Universidad Central de Venezuela
     Caracas 1051
     Venezuela
;
    'Arthur R. Barazarte'
;
     Facultad de Farmacia
     Universidad Central de Venezuela
     Caracas 1051
     Venezuela
;
    'Jaime E. Charris'
;
     Facultad de Farmacia
     Universidad Central de Venezuela
     Caracas 1051
     Venezuela
;
