# Supplementary material for: (2E)-2-(2,4-Dichloro­phenyl­sulfon­yl)-3-(3-methoxy­anilino)-3-(methyl­sulfan­yl)acrylonitrile
Source: Acta Crystallogr Sect E Struct Rep Online. 2008 May 3;64(Pt 6):o981–2. doi: 10.1107/S160053680801252X (PMC2961343; doi:10.1107/S160053680801252X)
Supplement: Supplementary file 2 [file e-64-0o981-Isup2.hkl]

#
# h,k,l, Fc-squared, Fo-squared, sigma(Fo-squared) and status flag
#
data_I
_shelx_title 'mario 4 in P2(1)/n'
_shelx_refln_list_code          4
_shelx_F_calc_maximum      185.74
_exptl_crystal_F_000       880.00
_reflns_d_resolution_high  0.7317
 
loop_
 _symmetry_equiv_pos_as_xyz
 'x, y, z'
 '-x+1/2, y+1/2, -z+1/2'
 '-x, -y, -z'
 'x-1/2, -y-1/2, z-1/2'
 
_cell_length_a    11.6125
_cell_length_b    10.1419
_cell_length_c    16.4048
_cell_angle_alpha  90.000
_cell_angle_beta  100.926
_cell_angle_gamma  90.000
 
_shelx_F_squared_multiplier     1.000
 
loop_
 _refln_index_h
 _refln_index_k
 _refln_index_l
 _refln_F_squared_calc
 _refln_F_squared_meas
 _refln_F_squared_sigma
 _refln_observed_status
   2   0   0    13782.24    14176.24    340.50 o
   4   0   0     2796.26     2982.46     71.87 o
   6   0   0     1773.27     1655.21     26.80 o
   8   0   0      760.99      771.79     13.20 o
  10   0   0        2.41       14.57      6.43 o
  12   0   0      162.97      178.55     19.21 o
  14   0   0       41.26       32.17     12.00 o
   1   1   0     5303.64     5629.18     62.11 o
   2   1   0      440.20      399.14      6.23 o
   3   1   0       90.79       92.19      2.19 o
   4   1   0        4.68        2.71      0.91 o
   5   1   0      313.99      307.68      4.81 o
   6   1   0     2254.72     2362.34     23.66 o
   7   1   0      155.03      160.92      3.47 o
   8   1   0     2098.22     2136.78     24.73 o
   9   1   0      559.34      552.66     15.66 o
  10   1   0     1055.14     1076.98     19.70 o
  11   1   0      806.78      861.95     42.48 o
  12   1   0       37.62       46.26      6.96 o
  13   1   0       12.28       12.63      5.62 o
  14   1   0      607.06      654.50     26.58 o
   0   2   0     2108.70     2174.72     55.14 o
   1   2   0     2140.19     2382.94     26.90 o
   2   2   0    12228.74    12493.12    135.77 o
   3   2   0     3145.23     2989.18     38.69 o
   4   2   0      796.64      724.27     11.51 o
   5   2   0     2212.26     2343.08     32.06 o
   6   2   0       36.32       32.01      2.15 o
   7   2   0       40.39       38.70      2.19 o
   8   2   0     1931.72     1958.04     29.76 o
   9   2   0       15.83       21.74      3.07 o
  10   2   0      209.59      223.11     14.61 o
  11   2   0       88.15       80.80      9.34 o
  12   2   0       37.40       47.15      7.32 o
  13   2   0        0.05       -0.61      4.45 o
  14   2   0       40.89       46.39     12.53 o
   1   3   0     1047.80     1056.85     19.31 o
   2   3   0      942.90      996.69     12.64 o
   3   3   0    11754.09    12472.35    135.86 o
   4   3   0      779.09      808.12     12.73 o
   5   3   0     2366.92     2456.63     29.84 o
   6   3   0      529.97      515.04      8.78 o
   7   3   0       31.91       27.20      2.91 o
   8   3   0       61.24       65.25      7.19 o
   9   3   0     3775.39     3778.47     53.29 o
  10   3   0      276.76      281.53     11.20 o
  11   3   0      163.28      160.92     12.53 o
  12   3   0       29.61       32.84      5.78 o
  13   3   0       84.52       79.68     10.37 o
  14   3   0        1.47        8.64      5.16 o
   0   4   0     4286.18     4619.00     81.04 o
   1   4   0     1924.16     2084.59     27.72 o
   2   4   0       21.01       43.65      2.30 o
   3   4   0       42.96       29.04      1.63 o
   4   4   0      870.02     1009.26     12.39 o
   5   4   0      968.52      939.04     13.55 o
   6   4   0      901.69      940.37     16.74 o
   7   4   0        1.97        1.51      1.58 o
   8   4   0      539.59      496.48     14.87 o
   9   4   0        2.86        3.68      2.17 o
  10   4   0       89.84       66.81      5.31 o
  11   4   0       13.29        8.77      3.56 o
  12   4   0        4.98        7.17      3.72 o
  13   4   0       42.06       56.55      9.08 o
  14   4   0        0.93        4.24      5.77 o
   1   5   0     1276.51     1450.56     20.17 o
   2   5   0       29.91       28.41      2.00 o
   3   5   0     1138.30     1184.29     15.89 o
   4   5   0      229.38      254.97      4.88 o
   5   5   0       69.97       58.88      4.02 o
   6   5   0     2674.97     2668.28     43.00 o
   7   5   0       11.46        3.25      1.95 o
   8   5   0       11.95       22.42      3.24 o
   9   5   0      129.73      123.50      8.76 o
  10   5   0      603.33      589.42     14.54 o
  11   5   0      268.85      275.33     10.17 o
  12   5   0      257.93      266.63     13.11 o
  13   5   0        2.09        5.22      4.21 o
  14   5   0        0.13        4.85      6.21 o
   0   6   0    10605.95    11343.22    194.81 o
   1   6   0      514.11      550.22      9.37 o
   2   6   0      769.31      676.36     10.83 o
   3   6   0      718.93      636.66     10.37 o
   4   6   0      153.21      126.16      7.70 o
   5   6   0     2670.04     2608.04     37.98 o
   6   6   0      441.50      443.29     10.91 o
   7   6   0       55.85       70.16      5.13 o
   8   6   0       74.66       79.83      5.70 o
   9   6   0      151.84      156.38      7.89 o
  10   6   0       61.55       50.81      5.56 o
  11   6   0       85.85       82.75      6.66 o
  12   6   0      225.82      264.21     13.64 o
  13   6   0       16.40       20.64      5.19 o
   1   7   0      725.56      709.25     11.76 o
   2   7   0       88.47       88.42      5.72 o
   3   7   0       65.67       61.81      3.47 o
   4   7   0        8.81       12.02      2.96 o
   5   7   0       51.33       57.01      5.24 o
   6   7   0      203.93      221.21      9.88 o
   7   7   0       40.54       32.96      5.23 o
   8   7   0      692.44      723.42     18.17 o
   9   7   0      118.04      119.63      7.30 o
  10   7   0       19.91       21.65      3.90 o
  11   7   0        4.53        4.06      3.37 o
  12   7   0        6.29        7.11      3.98 o
  13   7   0        0.93        2.82      4.43 o
   0   8   0      250.96      247.88     10.47 o
   1   8   0      152.21      139.71      6.06 o
   2   8   0      195.99      177.88      6.60 o
   3   8   0      788.22      745.09     17.10 o
   4   8   0       66.00       61.81      7.35 o
   5   8   0       80.81       76.01      8.36 o
   6   8   0       95.65      111.10      9.68 o
   7   8   0      116.37      106.66     13.61 o
   8   8   0        3.55       -2.93      5.27 o
   9   8   0       49.00       57.26      8.48 o
  10   8   0        1.19        6.91      4.45 o
  11   8   0        0.39        5.37      5.09 o
  12   8   0       36.53       41.71      8.68 o
   1   9   0       29.90       23.82      4.30 o
   2   9   0      394.06      383.48     11.99 o
   3   9   0      169.53      169.95     11.46 o
   4   9   0      648.45      619.67     21.98 o
   5   9   0      257.38      216.88     14.98 o
   6   9   0      223.69      190.70     13.15 o
   7   9   0        1.81        3.62      4.13 o
   8   9   0       19.05       17.09      5.39 o
   9   9   0       80.66       97.28     10.71 o
  10   9   0       17.06       11.29      5.29 o
  11   9   0      125.76      136.06     17.96 o
   0  10   0       91.32       87.88      8.67 o
   1  10   0        2.65        2.33      2.96 o
   2  10   0       38.45       40.66      6.64 o
   3  10   0        0.59       -2.57      3.87 o
   4  10   0      279.34      308.66     15.17 o
   5  10   0      113.64      111.11     16.48 o
   6  10   0       10.19       11.23      5.37 o
   7  10   0       28.88       27.84      7.03 o
   8  10   0       61.47       72.35      9.54 o
   9  10   0        6.34       16.61      5.99 o
   1  11   0      108.21      117.31      8.59 o
   2  11   0       66.06       58.83      8.48 o
   3  11   0      219.33      203.19     16.77 o
   4  11   0        3.05        6.77      6.12 o
   5  11   0       21.20       22.44      6.26 o
   6  11   0      280.40      284.43     31.55 o
   7  11   0        4.16        2.89      6.07 o
   8  11   0       17.76       14.71      6.56 o
   0  12   0      146.83      149.98     17.11 o
   1  12   0        0.54        1.82      7.25 o
   2  12   0      280.91      276.56     16.40 o
   3  12   0       32.49       20.56      8.61 o
   4  12   0        4.24        7.71      5.34 o
   5  12   0       58.35       51.20     21.82 o
   6  12   0       14.91       22.29      7.35 o
   1  13   0        2.96        8.89      8.39 o
   2  13   0        3.05       14.57     10.03 o
   3  13   0      124.23      112.57     12.34 o
   4  13   0        0.01        5.29      8.43 o
 -13   0   1        4.77        0.82      5.82 o
 -11   0   1     1122.91     1147.69     46.67 o
  -9   0   1     1955.84     1941.43     42.06 o
  -7   0   1      184.88      194.31      8.06 o
  -5   0   1      580.80      586.99     22.07 o
  -3   0   1     3586.68     4279.29    180.27 o
  -1   0   1      195.04      233.47      9.45 o
   1   0   1     6356.94     7303.69     87.26 o
   3   0   1    16190.67    16967.78    200.53 o
   5   0   1     4265.85     4543.42     63.72 o
   7   0   1     3435.26     3578.40     46.33 o
   9   0   1       39.24       37.92      6.19 o
  11   0   1       90.36       92.17     14.00 o
  13   0   1        0.36        2.75      6.53 o
 -14   1   1       49.20       64.45     10.50 o
 -13   1   1      168.28      191.32     19.28 o
 -12   1   1       21.56       19.86      6.45 o
 -11   1   1      365.35      324.63     15.44 o
 -10   1   1       16.31       12.88      3.58 o
  -9   1   1      205.89      211.48      6.82 o
  -8   1   1      436.87      399.83      7.75 o
  -7   1   1      563.17      458.10      8.06 o
  -6   1   1       12.95       13.34      2.34 o
  -5   1   1     4137.39     4386.26     56.58 o
  -4   1   1     1013.06      959.18     14.22 o
  -3   1   1        3.97        7.45      0.93 o
  -2   1   1     2476.96     2684.91     48.38 o
  -1   1   1        0.01        1.00      0.41 o
   0   1   1     5226.79     5582.09     77.79 o
   1   1   1     8209.74     8768.86     95.49 o
   2   1   1      326.96      367.14      5.43 o
   3   1   1     1989.64     2057.66     19.94 o
   4   1   1     3925.50     4043.00     37.99 o
   5   1   1      594.33      577.26      7.18 o
   6   1   1       86.95       93.68      2.53 o
   7   1   1        0.78        5.24      1.32 o
   8   1   1      561.17      578.81     10.04 o
   9   1   1     1922.34     1827.70     36.61 o
  10   1   1       60.47       52.98      4.55 o
  11   1   1      404.58      421.50     18.05 o
  12   1   1       88.71       82.97     11.78 o
  13   1   1       72.54       91.82     11.05 o
  14   1   1       43.15       54.57     12.94 o
 -14   2   1      148.29      159.02     14.90 o
 -13   2   1      451.29      482.77     21.32 o
 -12   2   1      138.02      141.83     12.28 o
 -11   2   1      164.66      143.00      8.95 o
 -10   2   1     2048.73     1995.40     80.03 o
  -9   2   1       91.14      101.03      5.52 o
  -8   2   1      899.44      902.33     21.90 o
  -7   2   1      372.05      344.47      7.80 o
  -6   2   1        0.29        2.06      0.86 o
  -5   2   1     2479.56     2495.67     33.67 o
  -4   2   1       77.34       64.73      3.62 o
  -3   2   1        0.05        2.12      2.54 o
  -2   2   1    10179.38    10753.29    131.34 o
  -1   2   1      309.65      318.31      4.75 o
   0   2   1       37.61       18.05      1.05 o
   1   2   1     1010.16     1114.94     15.04 o
   2   2   1     1618.49     1612.95     19.30 o
   3   2   1        2.48       -0.14      0.73 o
   4   2   1     1167.06     1069.93     14.29 o
   5   2   1     1176.16     1295.81     18.99 o
   6   2   1     1864.47     1876.42     24.16 o
   7   2   1       63.17       52.81      3.13 o
   8   2   1     1806.60     1773.26     27.66 o
   9   2   1     1254.39     1224.38     27.02 o
  10   2   1        0.10        4.52      3.43 o
  11   2   1      103.65       94.59      6.39 o
  12   2   1      149.27      125.91     17.37 o
  13   2   1       67.79       56.71      8.85 o
  14   2   1       31.53       41.81      8.33 o
 -14   3   1        3.65       13.31      6.80 o
 -13   3   1        0.02       -0.97      4.12 o
 -12   3   1      140.51      154.60     13.01 o
 -11   3   1       18.46       32.45      4.98 o
 -10   3   1      417.66      382.56     10.67 o
  -9   3   1        0.37        1.62      2.15 o
  -8   3   1     2479.03     2370.16     35.26 o
  -7   3   1       21.67       21.72      3.29 o
  -6   3   1     1108.70     1011.15     20.23 o
  -5   3   1      330.22      363.85      9.55 o
  -4   3   1      147.42      186.59      6.01 o
  -3   3   1       87.93       70.14      2.36 o
  -2   3   1     6264.30     6444.28     71.08 o
  -1   3   1     2125.85     2265.49     29.30 o
   0   3   1     3241.75     3399.22     49.15 o
   1   3   1    15502.90    16721.49    201.34 o
   2   3   1      113.67      117.21      3.59 o
   3   3   1        0.13        0.43      0.90 o
   4   3   1      194.79      248.54      5.12 o
   5   3   1     5611.82     6636.81     74.95 o
   6   3   1     3076.56     3087.43     37.52 o
   7   3   1        9.97       10.36      2.12 o
   8   3   1      823.78      740.85     14.91 o
   9   3   1       62.32       61.69      5.15 o
  10   3   1       72.01       75.23      7.04 o
  11   3   1        5.71       11.03      4.53 o
  12   3   1      379.11      364.40     11.67 o
  13   3   1       33.11       51.15      8.86 o
  14   3   1      341.92      358.89     19.09 o
 -14   4   1       17.26       14.10      9.71 o
 -13   4   1        2.63        4.96      7.52 o
 -12   4   1      102.73      123.31      9.28 o
 -11   4   1       22.89       18.76      3.97 o
 -10   4   1      365.52      377.47     13.56 o
  -9   4   1       45.30       55.47      4.66 o
  -8   4   1      808.22      768.66     15.56 o
  -7   4   1      379.07      351.82     17.10 o
  -6   4   1        0.24        6.99      2.27 o
  -5   4   1      350.97      313.37     10.94 o
  -4   4   1      328.84      284.04      5.03 o
  -3   4   1     1271.73     1473.16     18.43 o
  -2   4   1     6070.94     6379.75     78.94 o
  -1   4   1      167.75      147.19      4.92 o
   0   4   1      455.33      331.96      7.63 o
   1   4   1      769.70      819.80     12.65 o
   2   4   1       80.52       82.35      2.69 o
   3   4   1      874.31      877.43     15.61 o
   4   4   1       40.98       49.91      4.54 o
   5   4   1       40.20       29.59      2.17 o
   6   4   1     1431.29     1414.47     22.92 o
   7   4   1      247.17      243.61      7.52 o
   8   4   1       24.77       26.71      4.25 o
   9   4   1      149.18      140.62      7.83 o
  10   4   1      841.71      793.54     19.44 o
  11   4   1       48.37       60.34      6.63 o
  12   4   1       80.75       83.48     10.44 o
  13   4   1      269.36      293.25     17.24 o
  14   4   1       99.02       85.40     11.18 o
 -14   5   1        0.07        5.79      5.74 o
 -13   5   1      115.16      127.04     10.22 o
 -12   5   1       23.31       17.57      4.74 o
 -11   5   1      261.64      257.07      9.85 o
 -10   5   1      142.44      154.44      7.98 o
  -9   5   1      556.56      561.24     14.51 o
  -8   5   1      153.38      172.87      7.51 o
  -7   5   1      992.24      921.13     31.34 o
  -6   5   1       26.59       24.81      3.33 o
  -5   5   1      743.90      626.84     11.37 o
  -4   5   1       80.51       54.59      2.44 o
  -3   5   1       35.42       37.30      2.42 o
  -2   5   1       12.37       11.99      1.82 o
  -1   5   1     6783.87     7181.68     89.27 o
   0   5   1        8.87       14.55      1.74 o
   1   5   1     6749.44     7070.59     78.23 o
   2   5   1       28.66       21.38      1.73 o
   3   5   1      386.44      337.49      6.36 o
   4   5   1      163.75      170.77      3.91 o
   5   5   1       65.34       79.80      7.29 o
   6   5   1      191.35      179.63      6.55 o
   7   5   1       19.92       29.68      5.15 o
   8   5   1      239.92      223.95      9.97 o
   9   5   1     2266.01     2138.30     34.47 o
  10   5   1        0.01       -1.20      3.05 o
  11   5   1      111.36      114.97      7.64 o
  12   5   1       27.58       29.45      5.75 o
  13   5   1        2.21        5.64      4.07 o
  14   5   1       51.11       83.42     17.43 o
 -13   6   1       12.72       18.31      5.33 o
 -12   6   1      110.57      113.38      7.90 o
 -11   6   1      119.23      125.54     10.26 o
 -10   6   1       43.63       39.10      7.12 o
  -9   6   1       27.94       35.17      4.23 o
  -8   6   1       13.37       15.62      2.88 o
  -7   6   1       18.30       14.54      2.76 o
  -6   6   1       26.32       41.35      3.92 o
  -5   6   1       19.69       24.61      2.92 o
  -4   6   1        6.57        5.46      1.68 o
  -3   6   1      378.44      354.98      7.78 o
  -2   6   1      580.13      571.33     10.65 o
  -1   6   1       71.81       87.31      3.68 o
   0   6   1      931.98      909.83     13.37 o
   1   6   1     1939.85     1976.50     24.94 o
   2   6   1     1178.38     1107.30     15.62 o
   3   6   1     2033.34     2108.14     26.57 o
   4   6   1     1593.98     1495.71     29.98 o
   5   6   1     1143.31     1108.20     24.45 o
   6   6   1       73.01       91.88      5.50 o
   7   6   1      346.94      338.08      9.70 o
   8   6   1       18.41       16.42      2.89 o
   9   6   1      190.21      197.49      8.56 o
  10   6   1     1052.60     1005.96     21.08 o
  11   6   1        0.78        0.16      2.99 o
  12   6   1      310.51      322.31     14.11 o
  13   6   1       19.13       31.01      7.77 o
 -13   7   1       49.84       65.13     10.06 o
 -12   7   1        9.55        5.85      3.70 o
 -11   7   1       71.19       87.53      9.57 o
 -10   7   1        2.35        4.94      2.78 o
  -9   7   1      399.22      373.69     11.51 o
  -8   7   1       20.00       18.40      3.34 o
  -7   7   1     2262.84     2212.27     34.96 o
  -6   7   1        1.44        4.83      2.19 o
  -5   7   1        0.68        0.09      2.24 o
  -4   7   1       69.97       63.78      4.19 o
  -3   7   1       74.80       78.53      3.84 o
  -2   7   1        4.74        7.38      1.87 o
  -1   7   1     1041.39     1033.51     15.51 o
   0   7   1       15.24       14.97      2.67 o
   1   7   1     1055.81     1017.50     15.17 o
   2   7   1      568.48      562.42     10.00 o
   3   7   1      565.57      542.82      9.78 o
   4   7   1     1972.83     1824.03     32.87 o
   5   7   1      748.87      716.91     19.97 o
   6   7   1      548.00      533.52     22.21 o
   7   7   1      540.03      503.79     12.75 o
   8   7   1        2.49        3.24      2.85 o
   9   7   1        5.59        8.06      3.10 o
  10   7   1        0.94       -0.23      2.77 o
  11   7   1      229.09      227.49     16.15 o
  12   7   1       13.27       20.44      4.97 o
  13   7   1       44.71       54.82     13.75 o
 -12   8   1        0.03        5.75      5.27 o
 -11   8   1       24.32       30.89      6.67 o
 -10   8   1      574.43      564.69     22.18 o
  -9   8   1      182.65      163.78     13.05 o
  -8   8   1      289.22      312.32     12.20 o
  -7   8   1        5.14        4.39      3.52 o
  -6   8   1      376.43      342.17     11.98 o
  -5   8   1       60.01       54.29      8.25 o
  -4   8   1        0.09        0.18      2.25 o
  -3   8   1      254.75      260.19      7.83 o
  -2   8   1      241.41      239.05      9.05 o
  -1   8   1       32.04       37.35      3.07 o
   0   8   1       31.53       33.11      2.90 o
   1   8   1      121.29      129.27      5.94 o
   2   8   1     2772.04     2811.51     40.12 o
   3   8   1       94.41      103.80      6.53 o
   4   8   1     2067.22     2089.48     70.10 o
   5   8   1      182.24      192.81     21.71 o
   6   8   1       41.53       30.92      5.78 o
   7   8   1      394.03      436.33     26.59 o
   8   8   1      284.36      280.38     14.38 o
   9   8   1        4.47        4.26      3.29 o
  10   8   1       12.78       12.23      4.26 o
  11   8   1        7.56        6.34     13.77 o
  12   8   1      180.84      200.98     21.28 o
 -11   9   1       30.76       27.10      7.19 o
 -10   9   1       36.06       37.19     16.41 o
  -9   9   1        4.12        7.47      5.01 o
  -8   9   1       31.63       37.50      6.73 o
  -7   9   1      135.92      109.55     10.67 o
  -6   9   1      147.13      164.29     12.37 o
  -5   9   1      744.73      709.91     23.66 o
  -4   9   1        3.30       -1.10      3.20 o
  -3   9   1      123.30       95.33      9.11 o
  -2   9   1      100.56       96.93      6.85 o
  -1   9   1        9.08        7.35      2.41 o
   0   9   1      228.05      235.85      7.93 o
   1   9   1     1649.66     1662.16     31.13 o
   2   9   1       43.58       36.53      4.52 o
   3   9   1      173.16      162.38     11.12 o
   4   9   1      346.69      320.57     14.71 o
   5   9   1      440.50      464.96     18.33 o
   6   9   1       51.34       51.74      7.62 o
   7   9   1      313.85      311.76     31.16 o
   8   9   1       62.02       53.87      7.91 o
   9   9   1       40.47       36.86     11.45 o
  10   9   1       14.23       24.03      6.36 o
  11   9   1       79.26       55.28     13.53 o
  -9  10   1       14.88       18.39      5.90 o
  -8  10   1       71.04       94.07     10.60 o
  -7  10   1      255.83      246.94     15.93 o
  -6  10   1       38.59       34.77      7.53 o
  -5  10   1       28.01       30.09      6.16 o
  -4  10   1        0.95        0.85      4.12 o
  -3  10   1       74.57       82.23      9.09 o
  -2  10   1       81.53      103.94      7.62 o
  -1  10   1       44.07       43.93      5.09 o
   0  10   1       94.78       99.47      6.36 o
   1  10   1       83.95       92.17      6.98 o
   2  10   1       94.30       84.57      8.93 o
   3  10   1       20.15       24.39      5.89 o
   4  10   1       33.71       36.11      6.64 o
   5  10   1       57.48       69.64      8.80 o
   6  10   1       15.11       29.27      6.76 o
   7  10   1        1.89        0.49      4.46 o
   8  10   1        0.19        0.76      4.28 o
   9  10   1      151.40      133.13     19.68 o
  -8  11   1       11.92       31.32      7.61 o
  -7  11   1      171.89      158.16     14.33 o
  -6  11   1       67.74       94.46     17.14 o
  -5  11   1       11.65        2.90     13.84 o
  -4  11   1      196.44      168.00     13.23 o
  -3  11   1       75.61       87.51      9.95 o
  -2  11   1      293.85      287.98     14.80 o
  -1  11   1      277.58      281.23     11.50 o
   0  11   1      151.43      145.71     12.28 o
   1  11   1       61.47       70.71      6.86 o
   2  11   1       94.09       81.07      9.29 o
   3  11   1        0.02        6.13      4.69 o
   4  11   1      138.53      149.64     12.80 o
   5  11   1       13.67       11.02      5.58 o
   6  11   1      179.89      203.79     15.44 o
   7  11   1       22.24       28.64      7.06 o
  -6  12   1        7.95        9.69      6.68 o
  -5  12   1       48.49       43.64      8.18 o
  -4  12   1       27.16       42.21     10.77 o
  -3  12   1        8.28        8.77      5.39 o
  -2  12   1       59.13       58.65     12.32 o
  -1  12   1       44.81       28.57     10.21 o
   0  12   1       74.61       66.58      9.28 o
   1  12   1        4.49       -3.46      6.86 o
   2  12   1       39.49       41.73      7.92 o
   3  12   1      107.65      109.21     11.18 o
   4  12   1        4.35        9.26      5.91 o
   5  12   1        6.88        3.31      8.95 o
   6  12   1        0.79       -3.11      7.25 o
  -4  13   1      151.71      172.19     21.39 o
  -3  13   1       14.78       16.00      7.47 o
  -2  13   1       80.35       86.60     15.36 o
  -1  13   1        3.87       21.53      8.93 o
   1  13   1       61.65       85.74     15.36 o
   2  13   1       93.26       84.70     15.21 o
   3  13   1        6.59       13.52      6.94 o
   4  13   1        0.28       -4.61      6.78 o
 -14   0   2        0.13       -3.18      5.93 o
 -12   0   2        0.00        3.07      5.61 o
 -10   0   2      192.66      163.37     16.43 o
  -8   0   2      709.30      705.09     18.67 o
  -6   0   2     8565.27     9280.31    179.69 o
  -4   0   2        1.65       -0.98      1.09 o
  -2   0   2     6846.06     7164.95    124.90 o
   0   0   2     5470.26     6468.30    156.73 o
   2   0   2    17181.55    18352.93    247.68 o
   4   0   2     3067.73     3071.77     38.96 o
   6   0   2    10240.91    11036.70    133.03 o
   8   0   2     1259.86     1131.77     24.09 o
  10   0   2     1649.38     1544.29     56.64 o
  12   0   2       18.76       23.32      9.50 o
  14   0   2       44.21       38.78     11.18 o
 -14   1   2        0.76        4.33      4.85 o
 -13   1   2      157.20      114.15     11.11 o
 -12   1   2        7.11        5.26      4.34 o
 -11   1   2       22.73       22.40      5.43 o
 -10   1   2     2766.77     2671.09     46.97 o
  -9   1   2     1128.00     1130.95     32.25 o
  -8   1   2     1159.79     1139.90     24.66 o
  -7   1   2      801.72      713.22     12.80 o
  -6   1   2      382.46      334.77      7.20 o
  -5   1   2     5094.34     5247.56     66.95 o
  -4   1   2     2803.41     2816.80     36.85 o
  -3   1   2     2574.14     2698.85     36.51 o
  -2   1   2      434.60      430.18      6.67 o
  -1   1   2      268.45      288.24      4.23 o
   0   1   2     2726.24     2768.60     38.99 o
   1   1   2     5612.98     6195.85     66.68 o
   2   1   2      822.10      822.95     11.99 o
   3   1   2     4732.11     4567.74     51.49 o
   4   1   2     2678.22     2816.51     27.32 o
   5   1   2     2338.72     2427.49     26.04 o
   6   1   2      353.98      311.18      4.75 o
   7   1   2       23.89       32.70      2.11 o
   8   1   2     1025.15      986.10     12.66 o
   9   1   2      962.89      917.40     17.49 o
  10   1   2        1.90        3.36      2.41 o
  11   1   2      287.22      284.22     14.77 o
  12   1   2      471.45      393.53     18.75 o
  13   1   2        2.96        3.84      5.13 o
  14   1   2      282.88      310.97     25.89 o
 -14   2   2       15.28       12.37      7.52 o
 -13   2   2      396.58      365.52     18.05 o
 -12   2   2       90.42      101.46     10.80 o
 -11   2   2        0.05        1.85      2.61 o
 -10   2   2       92.61      104.29      5.97 o
  -9   2   2      221.05      232.48     14.73 o
  -8   2   2      608.09      614.03     24.20 o
  -7   2   2       32.99       46.29      4.24 o
  -6   2   2      988.30      831.91     11.38 o
  -5   2   2     1563.62     1662.46     28.28 o
  -4   2   2      387.09      311.28      9.45 o
  -3   2   2      196.93      202.36      6.92 o
  -2   2   2     1148.90     1250.11     13.46 o
  -1   2   2      326.67      251.65      3.96 o
   0   2   2    20693.54    22073.88    302.13 o
   1   2   2     2213.75     2322.15     29.72 o
   2   2   2    11013.60    11539.88    125.89 o
   3   2   2      930.44      989.74     13.25 o
   4   2   2      766.84      776.75     11.31 o
   5   2   2      618.53      678.34     12.02 o
   6   2   2      402.24      448.78      8.76 o
   7   2   2      141.92      138.95      5.10 o
   8   2   2        2.74       -1.90      2.71 o
   9   2   2     1189.77     1168.94     18.31 o
  10   2   2       10.25        8.91      2.58 o
  11   2   2      231.17      232.22      8.95 o
  12   2   2       22.38       15.93      5.43 o
  13   2   2       94.57       84.35     10.44 o
  14   2   2        7.17        4.46      5.64 o
 -14   3   2       73.45       78.95     11.16 o
 -13   3   2       20.63       34.69     13.34 o
 -12   3   2      201.53      185.29     13.95 o
 -11   3   2      769.33      699.36     18.92 o
 -10   3   2      404.99      388.92     14.31 o
  -9   3   2      734.31      709.15     17.65 o
  -8   3   2      351.62      374.58     14.40 o
  -7   3   2      126.95      117.81     11.72 o
  -6   3   2       80.99       81.70      5.12 o
  -5   3   2       79.82       57.25      4.02 o
  -4   3   2        0.13        5.18      1.54 o
  -3   3   2     2173.28     2224.17     23.32 o
  -2   3   2      532.55      555.11     11.11 o
  -1   3   2      698.13      774.79     15.48 o
   0   3   2      493.12      513.99      8.14 o
   1   3   2     2854.64     3193.03     40.64 o
   2   3   2     1592.80     1774.89     24.08 o
   3   3   2     9113.34     9928.91    109.50 o
   4   3   2     1134.88     1260.49     16.92 o
   5   3   2     1642.97     1589.08     21.03 o
   6   3   2      142.99      166.88      4.72 o
   7   3   2      274.81      315.62      8.50 o
   8   3   2      948.56      945.87     20.25 o
   9   3   2       26.36       23.77      3.39 o
  10   3   2       99.44       95.62      6.29 o
  11   3   2     1388.74     1324.61     24.76 o
  12   3   2        0.25       -1.16      2.96 o
  13   3   2      337.70      350.94     18.44 o
  14   3   2       15.56       19.88     13.37 o
 -14   4   2       48.91       62.56      9.98 o
 -13   4   2      340.41      384.01     19.48 o
 -12   4   2       20.02       27.42      4.92 o
 -11   4   2       42.52       49.36      4.95 o
 -10   4   2        5.32        4.50      2.40 o
  -9   4   2      129.55      134.22      7.96 o
  -8   4   2      286.92      291.53     10.14 o
  -7   4   2        8.13       12.47      2.59 o
  -6   4   2     1379.31     1427.48     26.64 o
  -5   4   2      173.33      181.58      6.51 o
  -4   4   2     2736.31     2669.90     35.87 o
  -3   4   2     3707.49     3812.35     43.60 o
  -2   4   2       61.02       74.31      2.67 o
  -1   4   2     4540.26     4811.51     78.35 o
   0   4   2      421.94      334.47     10.32 o
   1   4   2      216.37      185.49      4.45 o
   2   4   2      630.24      542.43     13.97 o
   3   4   2      423.14      398.72      7.20 o
   4   4   2      875.91      907.87     11.68 o
   5   4   2       21.57       24.65      2.16 o
   6   4   2       36.58       30.33      3.16 o
   7   4   2       16.01       26.90      3.20 o
   8   4   2        1.64        2.60      1.96 o
   9   4   2     1491.20     1365.91     24.35 o
  10   4   2       19.20       22.27      3.64 o
  11   4   2       48.37       62.85      5.72 o
  12   4   2      102.19      102.15      8.43 o
  13   4   2        8.56        1.09      4.90 o
  14   4   2      197.52      212.76     24.28 o
 -14   5   2       12.28       14.40     10.00 o
 -13   5   2       53.42       67.28      7.71 o
 -12   5   2      408.62      406.32     14.96 o
 -11   5   2      141.40      129.75      7.79 o
 -10   5   2      268.90      239.19      8.83 o
  -9   5   2       56.62       61.03      5.11 o
  -8   5   2      249.11      229.73      9.23 o
  -7   5   2     2560.46     2482.76     53.19 o
  -6   5   2       33.69       34.62      4.55 o
  -5   5   2       74.69       77.24      3.78 o
  -4   5   2       21.14       28.29      1.85 o
  -3   5   2      108.30      116.70      4.17 o
  -2   5   2      401.47      299.84      6.65 o
  -1   5   2     5204.20     5553.81     70.24 o
   0   5   2       39.86       33.51      2.23 o
   1   5   2      559.79      507.70     10.67 o
   2   5   2      168.52      168.97      5.04 o
   3   5   2     1473.70     1494.33     19.37 o
   4   5   2        0.03        3.59      1.09 o
   5   5   2        0.02        1.81      1.36 o
   6   5   2      128.65      111.89      5.69 o
   7   5   2       72.21       70.95      4.92 o
   8   5   2      221.19      235.03      8.12 o
   9   5   2       72.11       83.09      6.40 o
  10   5   2      961.12      954.90     27.60 o
  11   5   2        0.22        2.53      3.46 o
  12   5   2        9.16       11.75      3.79 o
  13   5   2       61.76       62.83      6.73 o
  14   5   2      247.07      287.40     28.57 o
 -14   6   2        0.07        1.89      9.39 o
 -13   6   2        8.77        2.68      4.58 o
 -12   6   2        0.62        0.65      3.48 o
 -11   6   2      305.61      317.75     10.94 o
 -10   6   2       23.34       16.71      3.83 o
  -9   6   2        2.35        0.35      2.98 o
  -8   6   2       99.53       97.24      6.14 o
  -7   6   2      206.98      212.58      8.60 o
  -6   6   2     1221.06     1231.26     27.63 o
  -5   6   2      103.98      118.62     12.26 o
  -4   6   2       56.89       77.68      4.07 o
  -3   6   2      139.01      154.88      4.83 o
  -2   6   2      100.62       93.79      5.57 o
  -1   6   2     3666.32     3714.56     49.15 o
   0   6   2      603.32      542.11     11.15 o
   1   6   2      900.82      877.50     14.55 o
   2   6   2        5.17        3.99      2.29 o
   3   6   2       37.55       41.33      3.14 o
   4   6   2      604.35      607.07     11.85 o
   5   6   2     1711.23     1709.17     31.20 o
   6   6   2      881.53      831.30     16.48 o
   7   6   2     2005.12     1869.66     31.12 o
   8   6   2      232.09      218.81      8.50 o
   9   6   2        4.21        7.08      2.75 o
  10   6   2       11.41        7.92      3.68 o
  11   6   2      231.16      262.92     10.94 o
  12   6   2      150.40      169.43     17.03 o
  13   6   2       19.25       13.35      4.85 o
 -13   7   2       31.96       38.40      8.13 o
 -12   7   2        0.05        3.66      4.52 o
 -11   7   2        1.79        0.88      3.93 o
 -10   7   2      534.95      509.03     16.42 o
  -9   7   2        8.09        4.92      2.80 o
  -8   7   2      113.31      113.09      6.81 o
  -7   7   2        6.05        9.73      2.65 o
  -6   7   2      171.80      193.20      9.50 o
  -5   7   2       15.18       10.07      3.70 o
  -4   7   2     2431.80     2406.75     40.11 o
  -3   7   2      303.94      300.40      9.67 o
  -2   7   2        3.73        4.51      1.54 o
  -1   7   2      621.58      578.35     15.88 o
   0   7   2      303.99      277.99     12.92 o
   1   7   2        0.34        2.36      1.76 o
   2   7   2       10.14        7.92      2.00 o
   3   7   2       64.88       67.69      4.93 o
   4   7   2      416.71      391.70     26.59 o
   5   7   2       93.57       97.04      8.53 o
   6   7   2        6.64        9.24      4.05 o
   7   7   2      492.38      404.98     16.31 o
   8   7   2      152.73      148.59     11.42 o
   9   7   2        0.12        1.21      2.89 o
  10   7   2      125.94      139.02      9.61 o
  11   7   2        9.17       11.62      3.73 o
  12   7   2      370.05      390.03     19.40 o
 -12   8   2       70.60       62.15     10.48 o
 -11   8   2       83.48       89.32     11.54 o
 -10   8   2       48.60       47.57     10.55 o
  -9   8   2      478.85      392.70     15.48 o
  -8   8   2      109.80      108.91      8.45 o
  -7   8   2       10.24        8.72      3.40 o
  -6   8   2       17.40       11.23      4.50 o
  -5   8   2      451.45      403.77     12.75 o
  -4   8   2        2.64        1.22      3.14 o
  -3   8   2     1020.29      888.51     19.10 o
  -2   8   2      861.96      885.75     14.55 o
  -1   8   2      110.27       99.66      4.71 o
   0   8   2      102.28      100.58      5.43 o
   1   8   2      288.72      289.37      8.21 o
   2   8   2      230.34      218.60      7.18 o
   3   8   2       74.00       61.72      7.17 o
   4   8   2      226.63      233.92     12.14 o
   5   8   2      121.09      114.91     12.18 o
   6   8   2       50.47       39.82      7.25 o
   7   8   2       74.24       90.01      9.45 o
   8   8   2        1.26       -0.25      7.34 o
   9   8   2       25.31       21.22      6.89 o
  10   8   2        1.70        4.12      4.32 o
  11   8   2       46.47       48.40      7.55 o
  12   8   2        4.25        9.11      6.47 o
 -11   9   2       18.29        9.03      5.76 o
 -10   9   2      186.82      167.22     20.14 o
  -9   9   2        4.98       -4.04      5.77 o
  -8   9   2       36.44       53.40      7.54 o
  -7   9   2       14.89       17.74      5.01 o
  -6   9   2      270.66      294.96     14.82 o
  -5   9   2        1.25        5.98      4.00 o
  -4   9   2      112.71      102.96     10.30 o
  -3   9   2      621.43      612.83     20.57 o
  -2   9   2      261.35      257.75      9.75 o
  -1   9   2        4.74        2.52      2.24 o
   0   9   2      145.18      145.61      6.84 o
   1   9   2        0.51        2.06      2.41 o
   2   9   2      971.48      925.12     20.71 o
   3   9   2      380.70      372.55     15.79 o
   4   9   2       13.86        9.81      4.49 o
   5   9   2       74.56       87.66     14.37 o
   6   9   2       14.05       13.72      4.91 o
   7   9   2        0.09        4.84      4.89 o
   8   9   2      314.98      288.21     31.51 o
   9   9   2      132.01      162.16     13.56 o
  10   9   2        4.08        2.24      4.73 o
  11   9   2       27.21       34.14     12.14 o
  -9  10   2       93.09       84.17     10.43 o
  -8  10   2       97.56      112.65     11.66 o
  -7  10   2        1.63       -1.05      4.48 o
  -6  10   2      253.73      292.96     16.97 o
  -5  10   2       25.23       29.16      6.25 o
  -4  10   2       92.28       89.17      9.56 o
  -3  10   2       28.02       39.37      6.83 o
  -2  10   2        4.27        3.41      3.30 o
  -1  10   2      313.82      303.29     15.65 o
   0  10   2      130.35      158.37      9.05 o
   1  10   2        6.13       14.17      3.81 o
   2  10   2       95.12       97.80     12.23 o
   3  10   2       15.70       23.53      6.18 o
   4  10   2      113.73      111.03     10.60 o
   5  10   2       62.93       59.12     11.64 o
   6  10   2       18.97       19.10      5.36 o
   7  10   2       12.65       11.59      5.71 o
   8  10   2       44.26       34.10      7.79 o
   9  10   2        4.01       11.27      5.88 o
  -8  11   2        0.00       -0.29      5.46 o
  -7  11   2        8.66        9.24      6.25 o
  -6  11   2       19.35       32.04      6.84 o
  -5  11   2        2.56        3.96      4.82 o
  -4  11   2      103.28       97.89     10.70 o
  -3  11   2        8.29       12.82      5.12 o
  -2  11   2       25.40       46.97      7.69 o
  -1  11   2        0.97        5.87      3.66 o
   0  11   2       73.70       86.42      9.35 o
   1  11   2       13.67        9.10      5.13 o
   2  11   2       31.56       28.79      6.55 o
   3  11   2      225.78      211.33     16.30 o
   4  11   2        1.33        9.50      7.27 o
   5  11   2      137.48      151.00     13.42 o
   6  11   2       93.59       91.41     11.11 o
   7  11   2        5.04        3.23      5.47 o
  -6  12   2       50.88       60.44     17.14 o
  -5  12   2       32.92       38.66     17.02 o
  -4  12   2      128.89      132.00     14.07 o
  -3  12   2        7.30        2.63      5.53 o
  -2  12   2       15.03       18.56      6.31 o
  -1  12   2       85.59       82.60     14.78 o
   0  12   2       84.31      144.27     17.75 o
   1  12   2        0.29        4.00      6.43 o
   2  12   2      211.47      233.94     15.69 o
   3  12   2       33.44       39.19      9.00 o
   4  12   2       21.51       14.35      6.61 o
   5  12   2       19.25       16.29      7.12 o
   6  12   2       26.57       23.28     10.96 o
  -4  13   2       24.15       82.24     16.36 o
  -3  13   2        3.13        9.86     12.80 o
  -2  13   2        0.07        6.61      9.03 o
  -1  13   2       22.99       28.50     10.28 o
   1  13   2       54.08       70.28     14.11 o
   2  13   2        4.39        7.82      8.43 o
   3  13   2      140.73      141.96     14.09 o
   4  13   2       21.76       21.18     10.93 o
 -15   0   3       23.03       34.00     11.89 o
 -13   0   3      342.89      354.82     25.07 o
 -11   0   3      514.29      546.29     29.03 o
  -9   0   3      308.29      278.75     13.86 o
  -7   0   3        5.98        0.98      1.97 o
  -5   0   3       35.92       62.14      5.30 o
  -3   0   3     2978.89     2633.98     48.35 o
  -1   0   3    13308.95    13471.17    232.89 o
   1   0   3       17.61       28.64      1.87 o
   3   0   3     5762.73     6011.66     73.39 o
   5   0   3     1271.15     1414.37     20.33 o
   7   0   3     2082.67     2042.92     28.88 o
   9   0   3      605.73      625.40     15.22 o
  11   0   3      130.80      153.16     18.14 o
  13   0   3        2.50       -0.39      5.93 o
 -15   1   3        1.90        9.43     10.50 o
 -14   1   3        1.54       -0.92      4.62 o
 -13   1   3        7.63       10.04      4.84 o
 -12   1   3       51.78       52.64     10.95 o
 -11   1   3      116.36      116.75     10.59 o
 -10   1   3       52.19       58.70      5.53 o
  -9   1   3     1283.01     1187.17     24.22 o
  -8   1   3     2008.65     1913.14     33.75 o
  -7   1   3     5542.44     5638.04     73.17 o
  -6   1   3      128.77      160.15      4.62 o
  -5   1   3       36.34       33.16      2.82 o
  -4   1   3      359.78      351.96      6.55 o
  -3   1   3     5439.73     5779.13     72.22 o
  -2   1   3    34501.18    35016.29    430.24 o
  -1   1   3      633.29      672.44     11.15 o
   0   1   3     8084.75     8486.82    100.51 o
   1   1   3     2677.36     2792.94     41.20 o
   2   1   3       14.98       37.48      1.72 o
   3   1   3      738.70      755.18      9.76 o
   4   1   3      745.39      895.78     11.55 o
   5   1   3      107.06      105.45      3.00 o
   6   1   3     1185.96     1096.39     11.92 o
   7   1   3      254.09      235.79      4.93 o
   8   1   3     1651.42     1636.92     18.88 o
   9   1   3      417.05      371.63      7.79 o
  10   1   3       74.09       80.45      5.68 o
  11   1   3       89.68       97.75     10.26 o
  12   1   3       58.89       51.08      8.42 o
  13   1   3      241.32      264.79     17.58 o
  14   1   3        2.82        3.82      6.01 o
 -15   2   3       68.71       75.24     15.61 o
 -14   2   3        0.81        0.59      4.97 o
 -13   2   3        7.03        3.89      4.71 o
 -12   2   3       29.81       35.54      6.66 o
 -11   2   3      592.36      575.98     32.94 o
 -10   2   3     3124.02     3145.41     56.09 o
  -9   2   3     1562.58     1561.88     30.28 o
  -8   2   3      345.07      314.19     10.03 o
  -7   2   3      316.60      324.46     11.05 o
  -6   2   3      428.04      523.43      9.55 o
  -5   2   3      173.03      249.79     10.43 o
  -4   2   3     2566.39     2629.94     41.22 o
  -3   2   3     5188.64     5662.33     71.09 o
  -2   2   3     3942.13     4046.09     45.34 o
  -1   2   3     9932.81    10684.56    114.25 o
   0   2   3     1022.63      954.91     13.45 o
   1   2   3     5844.66     6373.56     69.27 o
   2   2   3     2630.43     2841.64     36.94 o
   3   2   3        8.75        7.14      1.23 o
   4   2   3      611.71      594.25      9.55 o
   5   2   3     2250.62     2428.69     33.57 o
   6   2   3     1206.34     1125.47     14.87 o
   7   2   3     3320.20     3203.93     38.37 o
   8   2   3       11.29       17.88      2.49 o
   9   2   3     1658.07     1672.21     27.61 o
  10   2   3       11.39        5.11      2.78 o
  11   2   3      173.52      199.17     12.54 o
  12   2   3      361.68      340.65     17.53 o
  13   2   3       20.74       24.25      6.65 o
  14   2   3       70.42       73.94     11.29 o
 -14   3   3        7.17        5.76      5.53 o
 -13   3   3       83.22       72.48      9.54 o
 -12   3   3      170.36      192.40     14.11 o
 -11   3   3       55.63       56.76      6.01 o
 -10   3   3      787.54      738.71     18.78 o
  -9   3   3       15.39       11.06      3.66 o
  -8   3   3       18.63       34.23      4.86 o
  -7   3   3      587.00      590.41     24.74 o
  -6   3   3        0.23        0.27      1.74 o
  -5   3   3     2970.35     3139.46     49.68 o
  -4   3   3     1731.49     1603.40     27.15 o
  -3   3   3       29.09       37.08      3.16 o
  -2   3   3     2136.30     2316.64     24.35 o
  -1   3   3     2609.65     2686.69     48.95 o
   0   3   3    19840.78    21548.56    296.02 o
   1   3   3      623.21      609.38      9.78 o
   2   3   3     1035.67     1059.61     15.70 o
   3   3   3       20.05       57.90      2.71 o
   4   3   3       97.42      106.65      3.88 o
   5   3   3        6.25        2.02      1.21 o
   6   3   3      375.80      381.85      7.87 o
   7   3   3      133.08      142.69      5.53 o
   8   3   3        1.02        0.55      1.74 o
   9   3   3        0.68       -0.01      1.85 o
  10   3   3      185.74      164.18      8.10 o
  11   3   3      162.54      170.43     10.72 o
  12   3   3      724.78      701.90     18.69 o
  13   3   3        0.43        3.05      5.03 o
  14   3   3        5.79        8.43      9.53 o
 -14   4   3       51.98       60.67      9.30 o
 -13   4   3        0.04        3.44      4.91 o
 -12   4   3      411.18      419.81     18.27 o
 -11   4   3      451.05      428.35     18.26 o
 -10   4   3      212.57      197.02      9.64 o
  -9   4   3       25.59       25.35      3.98 o
  -8   4   3     1336.19     1342.75     58.80 o
  -7   4   3        7.34        6.56      2.36 o
  -6   4   3      496.88      454.11     11.85 o
  -5   4   3      977.11     1027.49     19.99 o
  -4   4   3      392.68      359.75      7.61 o
  -3   4   3     1330.41     1467.96     16.50 o
  -2   4   3     5297.35     5377.12     60.46 o
  -1   4   3     2774.40     2929.90     53.30 o
   0   4   3     1369.32     1437.62     23.81 o
   1   4   3     2359.16     2356.80     31.39 o
   2   4   3      349.00      425.85     14.21 o
   3   4   3       31.62       27.02      2.24 o
   4   4   3     3431.27     3086.54     37.44 o
   5   4   3        0.77        2.39      1.38 o
   6   4   3       73.95       75.65      3.82 o
   7   4   3      401.27      355.07     12.19 o
   8   4   3      209.37      178.06      7.41 o
   9   4   3      222.78      227.80     18.79 o
  10   4   3      276.12      250.72      8.39 o
  11   4   3      406.22      399.45     12.25 o
  12   4   3        0.08        1.17      3.27 o
  13   4   3       42.46       65.33     10.13 o
  14   4   3      246.55      247.33     26.60 o
 -14   5   3        0.32       -0.88      5.58 o
 -13   5   3       40.76       47.14      6.54 o
 -12   5   3      161.93      160.85     10.58 o
 -11   5   3        0.07        3.26      2.75 o
 -10   5   3      109.56      123.97     11.49 o
  -9   5   3       56.72       58.68      5.65 o
  -8   5   3     1429.68     1347.36     27.40 o
  -7   5   3     4776.32     4638.76     73.68 o
  -6   5   3       38.98       36.60      5.83 o
  -5   5   3        4.86        0.38      1.36 o
  -4   5   3     2791.81     2737.82     29.20 o
  -3   5   3        1.74        0.50      1.01 o
  -2   5   3      908.95      907.32     14.87 o
  -1   5   3      330.90      300.06      7.93 o
   0   5   3       56.03       42.86      2.19 o
   1   5   3     1738.29     1986.38     27.53 o
   2   5   3       28.16       27.76      2.24 o
   3   5   3     1706.32     1677.24     24.57 o
   4   5   3      511.42      501.33     10.14 o
   5   5   3      337.01      352.65     10.62 o
   6   5   3      486.53      455.88     11.00 o
   7   5   3       26.30       25.95      3.27 o
   8   5   3       25.42       20.57      3.13 o
   9   5   3       30.77       31.86      3.98 o
  10   5   3      113.05      129.01      8.75 o
  11   5   3      195.63      197.27      9.85 o
  12   5   3        6.96       16.97      4.02 o
  13   5   3        8.84       15.17      4.51 o
 -14   6   3       22.78       17.21      9.61 o
 -13   6   3       31.80       31.73     11.17 o
 -12   6   3       13.50        6.33      3.15 o
 -11   6   3        0.41       -0.86      2.69 o
 -10   6   3       56.85       55.75      5.14 o
  -9   6   3        7.32        4.08      2.82 o
  -8   6   3        0.83        4.30      2.48 o
  -7   6   3       66.46       58.87      5.31 o
  -6   6   3     2130.92     2039.35     36.49 o
  -5   6   3       29.88       24.02      2.64 o
  -4   6   3       84.16       78.40      3.97 o
  -3   6   3     1027.08     1017.89     16.75 o
  -2   6   3        0.66        6.77      1.86 o
  -1   6   3     1464.40     1566.17     20.55 o
   0   6   3      124.65      108.70      3.86 o
   1   6   3        1.33        5.56      2.26 o
   2   6   3        0.68       -0.01      1.34 o
   3   6   3      772.22      712.35     24.52 o
   4   6   3      693.34      704.70     13.27 o
   5   6   3      125.45      130.96      6.71 o
   6   6   3     1704.38     1682.18     27.63 o
   7   6   3      336.59      315.19     12.95 o
   8   6   3      312.17      301.81      9.78 o
   9   6   3       75.70       74.80      5.90 o
  10   6   3      163.79      156.52      9.72 o
  11   6   3       21.34       15.33      3.43 o
  12   6   3      115.20      115.84      9.67 o
  13   6   3        2.83       -1.25      9.07 o
 -13   7   3        0.01       -3.15      7.68 o
 -12   7   3       23.37       25.05      6.94 o
 -11   7   3        2.60        0.43      3.79 o
 -10   7   3        3.71        6.74      3.98 o
  -9   7   3      235.59      251.34     11.63 o
  -8   7   3        6.09        9.53      4.17 o
  -7   7   3       75.21       69.06      7.55 o
  -6   7   3       56.17       77.82     10.50 o
  -5   7   3     1202.37      991.99     53.10 o
  -4   7   3      644.47      675.28     15.42 o
  -3   7   3      455.77      437.84     11.65 o
  -2   7   3       18.11       22.08      2.54 o
  -1   7   3      188.96      158.65      5.72 o
   0   7   3       65.52       68.70      4.94 o
   1   7   3     1423.24     1350.53     25.31 o
   2   7   3       12.43        9.73      2.89 o
   3   7   3     1597.02     1520.99     23.70 o
   4   7   3      319.77      292.13     17.37 o
   5   7   3      104.69       91.98      8.46 o
   6   7   3       82.57       73.89      8.27 o
   7   7   3       97.81      103.29     13.03 o
   8   7   3      399.80      359.15     13.05 o
   9   7   3       83.60       87.72      7.92 o
  10   7   3       73.46       62.17      7.03 o
  11   7   3        1.47        3.55      5.47 o
  12   7   3        5.20        9.27      4.92 o
 -12   8   3        4.11        6.32      4.32 o
 -11   8   3       74.58       93.42      8.77 o
 -10   8   3       86.96      108.89      9.05 o
  -9   8   3      215.32      209.16     11.46 o
  -8   8   3       31.14       43.63      5.98 o
  -7   8   3       34.23       26.24      4.78 o
  -6   8   3      642.91      628.98     29.91 o
  -5   8   3      275.11      286.58     13.10 o
  -4   8   3      799.26      699.00     45.48 o
  -3   8   3       61.45       54.08      4.96 o
  -2   8   3       16.11       13.55      2.59 o
  -1   8   3       93.51       93.94      5.20 o
   0   8   3       27.43       31.84      4.00 o
   1   8   3      450.20      439.48     10.61 o
   2   8   3     1886.49     1835.37     28.33 o
   3   8   3       21.52       25.63      5.12 o
   4   8   3     1080.95     1012.26     28.23 o
   5   8   3      448.39      401.32     16.27 o
   6   8   3      421.49      391.36     19.80 o
   7   8   3      128.97      110.46     15.25 o
   8   8   3        0.65        3.35      4.03 o
   9   8   3        3.00       19.47      5.30 o
  10   8   3       11.77        6.55      5.12 o
  11   8   3       39.92       29.79      7.45 o
 -11   9   3        0.26        4.95      5.40 o
 -10   9   3       42.54       44.93      7.69 o
  -9   9   3        1.33        8.19      5.09 o
  -8   9   3       16.70       25.88     13.43 o
  -7   9   3      355.35      382.65     24.75 o
  -6   9   3        0.86        4.65      3.21 o
  -5   9   3      946.52      907.94     27.29 o
  -4   9   3      185.80      187.22      9.30 o
  -3   9   3       23.81       34.20      4.06 o
  -2   9   3      291.93      312.58     13.90 o
  -1   9   3       90.46       88.93      5.00 o
   0   9   3       29.10       27.95      3.18 o
   1   9   3        1.62        2.26      2.49 o
   2   9   3      250.24      214.49      9.49 o
   3   9   3       32.04       23.91      5.52 o
   4   9   3        1.65        0.74      3.72 o
   5   9   3      130.30      125.75     11.07 o
   6   9   3        0.34        8.02      3.91 o
   7   9   3        1.09        2.95      4.74 o
   8   9   3       94.96      108.65     20.59 o
   9   9   3       25.03       43.66      7.54 o
  10   9   3       75.34      108.94     17.89 o
  -9  10   3       16.96       14.82      6.02 o
  -8  10   3      273.09      308.20     18.18 o
  -7  10   3        0.02       -2.41      5.52 o
  -6  10   3      151.38      181.08     14.06 o
  -5  10   3       20.26       30.61      6.16 o
  -4  10   3        6.06        6.21      5.80 o
  -3  10   3      138.63      124.93     10.94 o
  -2  10   3       33.15       42.41      9.01 o
  -1  10   3      134.61      132.78      8.52 o
   0  10   3        0.92        0.95      2.58 o
   1  10   3       71.80       68.21      5.86 o
   2  10   3        3.70        4.43      4.89 o
   3  10   3      172.71      193.60     21.94 o
   4  10   3      323.73      319.26     15.84 o
   5  10   3        8.11        5.98      4.43 o
   6  10   3        4.53        5.32      4.31 o
   7  10   3       32.87       46.85      7.94 o
   8  10   3        5.98        4.86      5.41 o
   9  10   3       58.78       61.99     13.43 o
  -8  11   3        3.23        0.85      9.86 o
  -7  11   3      160.93      196.60     15.52 o
  -6  11   3       14.77       13.98      5.61 o
  -5  11   3       20.42       22.53      6.63 o
  -4  11   3      311.67      375.20     25.12 o
  -3  11   3       59.40       57.56      8.18 o
  -2  11   3       19.20       31.29      6.63 o
  -1  11   3       29.57       37.34      5.38 o
   0  11   3        5.79        5.83      3.74 o
   1  11   3       18.81       27.06      6.60 o
   2  11   3       42.74       52.04      7.87 o
   3  11   3      129.01      138.80     13.96 o
   4  11   3        1.82       -1.55      4.71 o
   5  11   3      175.43      183.32     22.82 o
   6  11   3        1.04        1.32      5.19 o
   7  11   3        9.01        4.00      5.32 o
  -6  12   3       21.88       43.97      8.91 o
  -5  12   3       92.18       90.53     11.16 o
  -4  12   3        0.41        5.45      5.78 o
  -3  12   3       14.70        1.54      5.77 o
  -2  12   3       24.93       28.44     13.53 o
  -1  12   3        7.08       14.93      6.28 o
   0  12   3        0.63       -0.11      8.14 o
   1  12   3      244.20      196.12     20.00 o
   2  12   3       16.79       15.66     10.20 o
   3  12   3      103.74      104.79     11.59 o
   4  12   3        1.02       -2.79      4.95 o
   5  12   3        1.04       -0.79      5.16 o
  -4  13   3       67.56       88.70     16.61 o
  -3  13   3       17.01       14.51      7.55 o
  -2  13   3       94.71      121.31     18.78 o
   0  13   3      159.78      155.84     19.18 o
   1  13   3       30.29       44.78     12.82 o
   2  13   3        0.73        9.14      8.89 o
   4  13   3       27.88       29.14     12.32 o
 -14   0   4       69.26       77.38     14.32 o
 -12   0   4      785.32      871.04     40.39 o
 -10   0   4      260.64      290.47     19.18 o
  -8   0   4      579.17      541.27     56.83 o
  -6   0   4     3590.08     3969.06     96.01 o
  -4   0   4     2739.57     2648.36     49.62 o
  -2   0   4     9106.05     9817.21    171.03 o
   2   0   4     7789.82     7726.11    109.47 o
   4   0   4     6945.32     7648.56     93.44 o
   6   0   4      141.26      122.48      4.59 o
   8   0   4        2.35        5.66      2.54 o
  10   0   4      673.35      764.26     18.32 o
  12   0   4      261.23      289.79     24.53 o
  14   0   4        2.23       14.11     10.68 o
 -15   1   4       35.83       31.13      8.25 o
 -14   1   4        6.48        2.83      4.75 o
 -13   1   4      152.32      173.32     23.39 o
 -12   1   4      202.25      189.98     13.86 o
 -11   1   4      274.68      251.66     13.37 o
 -10   1   4       74.71       77.59      8.15 o
  -9   1   4      530.48      461.93     12.85 o
  -8   1   4      288.57      257.90      8.66 o
  -7   1   4        1.24        4.69      1.53 o
  -6   1   4      366.65      391.23     17.40 o
  -5   1   4      646.59      764.09     14.94 o
  -4   1   4     8171.25     9106.38    129.56 o
  -3   1   4     4474.85     4900.12     61.89 o
  -2   1   4    25735.49    27356.88    336.05 o
  -1   1   4    15038.47    15605.28    219.16 o
   0   1   4    19057.72    19852.19    272.49 o
   1   1   4     2103.82     2163.91     25.18 o
   2   1   4     1046.07      983.66     11.99 o
   3   1   4     2127.64     2249.91     24.76 o
   4   1   4      355.22      347.30      6.12 o
   5   1   4     2331.90     2328.73     26.39 o
   6   1   4       39.99       36.45      2.12 o
   7   1   4     1124.27     1111.33     15.23 o
   8   1   4      141.13      136.39      5.82 o
   9   1   4      350.69      340.24      9.46 o
  10   1   4     1797.07     1717.53     28.97 o
  11   1   4      120.51       98.20     10.71 o
  12   1   4      147.28      153.64     13.56 o
  13   1   4      254.60      238.76     17.22 o
  14   1   4       40.80       54.53     14.43 o
 -15   2   4       68.51       68.89     14.82 o
 -14   2   4      131.25      147.01     14.02 o
 -13   2   4       58.88       58.90     13.07 o
 -12   2   4        3.10        1.76      3.81 o
 -11   2   4       26.27       15.35      9.46 o
 -10   2   4       87.87       95.98      7.14 o
  -9   2   4     1684.77     1713.02     32.53 o
  -8   2   4      115.49      121.52      6.72 o
  -7   2   4      349.12      323.27      9.64 o
  -6   2   4        1.77        2.34      1.02 o
  -5   2   4      445.60      444.41      8.19 o
  -4   2   4      453.75      435.08      7.84 o
  -3   2   4       15.24        7.04      1.15 o
  -2   2   4     5877.32     6088.24     67.57 o
  -1   2   4       36.06       22.23      1.31 o
   0   2   4     1305.78     1444.96     20.23 o
   1   2   4     3382.57     3767.15     42.29 o
   2   2   4      262.14      237.28      4.83 o
   3   2   4     1229.80     1457.83     17.79 o
   4   2   4     2484.43     2491.29     27.72 o
   5   2   4      676.82      651.35      9.92 o
   6   2   4      808.05      795.85     11.79 o
   7   2   4     1647.59     1577.76     20.15 o
   8   2   4      159.75      177.71      5.47 o
   9   2   4      321.82      312.41      9.64 o
  10   2   4      257.53      230.28     13.97 o
  11   2   4        0.71       -0.18      2.53 o
  12   2   4      181.44      174.56     14.27 o
  13   2   4       11.80        7.42      5.83 o
  14   2   4      167.20      153.95     21.85 o
 -14   3   4       11.08        8.82     10.39 o
 -13   3   4       31.98       37.23      7.17 o
 -12   3   4      201.61      179.53     13.50 o
 -11   3   4       15.97       15.29      3.87 o
 -10   3   4     1129.09     1089.07     26.21 o
  -9   3   4      172.16      159.49     10.93 o
  -8   3   4      100.97       94.59      6.37 o
  -7   3   4      847.96      760.40     17.00 o
  -6   3   4      124.60      124.74      8.93 o
  -5   3   4        4.19       -0.34      1.96 o
  -4   3   4        3.01        4.76      1.19 o
  -3   3   4     1339.78     1187.89     15.34 o
  -2   3   4      466.37      421.60      5.98 o
  -1   3   4     7343.01     8017.81     96.29 o
   0   3   4       24.82       47.61      2.69 o
   1   3   4     5351.53     5255.96     58.21 o
   2   3   4      417.36      515.07      9.96 o
   3   3   4       25.62       22.82      2.10 o
   4   3   4       37.83       52.73      3.24 o
   5   3   4      471.78      474.75      8.17 o
   6   3   4      527.96      489.91     13.38 o
   7   3   4      122.70      136.43      4.79 o
   8   3   4       34.38       22.66      2.73 o
   9   3   4       20.77       29.50      3.22 o
  10   3   4      343.52      331.16     15.33 o
  11   3   4      219.11      205.50     13.99 o
  12   3   4      334.97      313.04     11.58 o
  13   3   4       37.80       44.07      8.52 o
  14   3   4        8.44        8.36     11.28 o
 -14   4   4        1.43       -2.21      8.73 o
 -13   4   4       76.83       63.16      9.15 o
 -12   4   4       32.34       29.99      7.73 o
 -11   4   4      129.41      138.98     14.80 o
 -10   4   4      110.15      110.11      7.91 o
  -9   4   4        6.06        6.76      2.64 o
  -8   4   4      186.62      181.09      9.70 o
  -7   4   4     2441.18     2322.25     97.14 o
  -6   4   4      276.83      274.23      8.69 o
  -5   4   4        1.81        1.31      2.80 o
  -4   4   4     2273.13     2330.59     28.16 o
  -3   4   4      182.39      225.42      4.10 o
  -2   4   4       75.62       93.43      2.55 o
  -1   4   4     5296.51     5521.92     67.92 o
   0   4   4     3074.21     3397.59     51.03 o
   1   4   4     5957.17     5876.14     73.62 o
   2   4   4        9.51       19.02      1.92 o
   3   4   4      105.76      115.27      4.24 o
   4   4   4     1451.77     1380.40     19.18 o
   5   4   4     2110.60     2128.62     27.84 o
   6   4   4       36.80       32.26      2.79 o
   7   4   4     2192.13     2018.08     36.32 o
   8   4   4       73.00       67.11      4.40 o
   9   4   4        3.25        3.09      1.95 o
  10   4   4        9.23        4.49      3.01 o
  11   4   4       33.73       51.97      5.70 o
  12   4   4      109.03      102.17      7.73 o
  13   4   4       33.36       50.02      6.07 o
 -14   5   4       78.34       89.68     20.02 o
 -13   5   4       38.75       34.74      6.50 o
 -12   5   4       45.86       55.05      5.54 o
 -11   5   4       57.63       53.30      9.46 o
 -10   5   4      149.75      127.17      8.61 o
  -9   5   4        6.73       11.23      3.09 o
  -8   5   4       19.14       24.06      3.93 o
  -7   5   4       10.29        8.69      2.86 o
  -6   5   4     1206.23     1190.65     23.51 o
  -5   5   4     1508.21     1451.48     26.67 o
  -4   5   4     1284.92     1158.29     13.93 o
  -3   5   4      100.50       77.65      2.55 o
  -2   5   4      279.17      294.93      9.44 o
  -1   5   4     3945.07     4197.91     62.56 o
   0   5   4     1372.16     1434.90     45.85 o
   1   5   4      244.53      241.37      5.52 o
   2   5   4     1783.17     1903.87     38.65 o
   3   5   4        4.27        6.11      1.56 o
   4   5   4     1080.30     1082.45     19.35 o
   5   5   4      704.81      692.14     17.71 o
   6   5   4       20.32       32.94      5.05 o
   7   5   4       27.47       21.80      3.18 o
   8   5   4      945.38      908.28     18.52 o
   9   5   4       88.61       71.97      5.23 o
  10   5   4        1.83        1.05      2.34 o
  11   5   4       21.82       20.55      4.18 o
  12   5   4       86.16       98.79      7.83 o
  13   5   4      160.27      190.54     10.99 o
 -13   6   4        2.34        3.39      5.22 o
 -12   6   4      107.82      116.91      9.25 o
 -11   6   4       64.82       70.55      6.12 o
 -10   6   4        0.43        1.55      3.03 o
  -9   6   4      550.48      517.48     15.28 o
  -8   6   4      261.22      268.22     10.09 o
  -7   6   4      260.79      255.65     12.47 o
  -6   6   4      533.30      499.14     13.29 o
  -5   6   4       67.71       63.01      3.86 o
  -4   6   4      135.44      137.30      6.35 o
  -3   6   4     1172.21     1121.98     15.65 o
  -2   6   4      110.66      112.13      4.78 o
  -1   6   4     3513.41     3698.26     56.70 o
   0   6   4     2141.90     2310.81     37.87 o
   1   6   4     4593.90     4838.42     72.69 o
   2   6   4     1284.16     1314.28     24.44 o
   3   6   4      605.79      559.33     28.58 o
   4   6   4      508.24      489.45     15.43 o
   5   6   4       22.55       21.73      5.34 o
   6   6   4        1.98       -0.61      1.98 o
   7   6   4      155.55      148.58      7.33 o
   8   6   4       16.27       19.24      3.87 o
   9   6   4      105.46       94.64      9.70 o
  10   6   4      171.65      185.73     12.20 o
  11   6   4       17.04       26.35      5.60 o
  12   6   4        9.73       18.90      5.79 o
 -13   7   4        2.10       -0.75     10.00 o
 -12   7   4       83.49       93.75      9.00 o
 -11   7   4       24.23       28.27      5.41 o
 -10   7   4      182.06      179.11     13.96 o
  -9   7   4        0.57        3.40      4.32 o
  -8   7   4       32.43       25.68      5.63 o
  -7   7   4      184.21      178.94     11.59 o
  -6   7   4      120.10      129.18      9.77 o
  -5   7   4       69.81       63.43      7.01 o
  -4   7   4      116.61       90.59      5.89 o
  -3   7   4       30.04       26.46      3.46 o
  -2   7   4     1365.40     1419.76     22.66 o
  -1   7   4       14.06       14.46      2.35 o
   0   7   4        2.80       -1.72      2.50 o
   1   7   4      176.07      179.73      7.47 o
   2   7   4     4323.16     4381.28     67.75 o
   3   7   4      843.81      867.00     18.96 o
   4   7   4      958.82      939.40     26.11 o
   5   7   4       36.57       50.79      6.59 o
   6   7   4        1.20        3.65      5.18 o
   7   7   4       18.67       11.82      4.05 o
   8   7   4      102.66       96.15     15.07 o
   9   7   4        7.52       17.68      5.11 o
  10   7   4      941.47      919.22     20.98 o
  11   7   4       23.10       22.01      4.74 o
  12   7   4        9.95        6.38      6.49 o
 -12   8   4       36.58       28.58      7.11 o
 -11   8   4       21.83       18.25      5.00 o
 -10   8   4       53.32       54.81      6.72 o
  -9   8   4      539.14      582.05     21.73 o
  -8   8   4       28.83       24.83      5.65 o
  -7   8   4      385.17      349.37     16.21 o
  -6   8   4      216.98      225.50     12.62 o
  -5   8   4      532.60      476.89     17.45 o
  -4   8   4        0.97        2.36      3.88 o
  -3   8   4       40.89       33.58      4.09 o
  -2   8   4       80.36       72.73      5.69 o
  -1   8   4      833.50      759.02     15.07 o
   0   8   4      445.96      444.37     16.12 o
   1   8   4      159.75      136.90      7.61 o
   2   8   4      387.90      383.88     11.78 o
   3   8   4       65.45       61.61      7.22 o
   4   8   4      259.03      241.40     12.40 o
   5   8   4      885.07      801.03     29.50 o
   6   8   4        0.10        1.75      3.53 o
   7   8   4        5.75        4.18      4.17 o
   8   8   4       56.48       43.16      7.29 o
   9   8   4       60.57       65.27      8.60 o
  10   8   4       95.88      114.38     15.96 o
  11   8   4       18.92       13.75      8.68 o
 -11   9   4        0.25        2.58      5.37 o
 -10   9   4      377.34      466.15     23.55 o
  -9   9   4      180.43      214.77     12.30 o
  -8   9   4       38.39       58.14      6.53 o
  -7   9   4        0.15        0.91      3.06 o
  -6   9   4       43.86       34.89      6.47 o
  -5   9   4        8.33       14.80      8.52 o
  -4   9   4      118.65      141.49     10.49 o
  -3   9   4      410.09      403.26     12.60 o
  -2   9   4      364.18      366.76     14.65 o
  -1   9   4       31.58       34.80      3.88 o
   0   9   4      303.64      309.53     13.45 o
   1   9   4       66.16       71.42      5.35 o
   2   9   4      133.74      121.82     13.75 o
   3   9   4      396.30      382.12     16.11 o
   4   9   4        7.79        7.47      4.58 o
   5   9   4       47.68       62.16      8.16 o
   6   9   4       59.59       69.51     15.11 o
   7   9   4      167.11      173.11     13.64 o
   8   9   4        1.77       -3.49      4.54 o
   9   9   4       71.83       75.57     20.34 o
  10   9   4      149.82      154.05     19.14 o
  -9  10   4       55.95       38.24      8.09 o
  -8  10   4      322.99      335.33     23.59 o
  -7  10   4      674.54      592.17     29.26 o
  -6  10   4      140.42      151.39     12.85 o
  -5  10   4        6.01        4.20      4.58 o
  -4  10   4       41.24       27.23      6.61 o
  -3  10   4       14.22       17.10      7.12 o
  -2  10   4      289.87      269.91     10.88 o
  -1  10   4      228.32      239.01     10.50 o
   0  10   4       77.72       74.25      7.81 o
   1  10   4      611.06      586.67     17.23 o
   2  10   4      119.39      130.13     10.97 o
   3  10   4       14.10        1.81      4.01 o
   4  10   4       18.07       23.06      6.19 o
   5  10   4       83.15       84.08     13.03 o
   6  10   4       12.27       16.67      6.55 o
   7  10   4      268.83      291.17     21.69 o
   8  10   4       25.18       41.15      8.07 o
  -8  11   4       41.75       32.25      8.59 o
  -7  11   4       30.60       48.04      8.50 o
  -6  11   4      109.65      129.95     12.62 o
  -5  11   4       64.67       66.53      9.44 o
  -4  11   4        0.95        9.55      5.70 o
  -3  11   4      130.01      146.96     12.55 o
  -2  11   4       13.78       16.65      4.92 o
  -1  11   4       10.72       21.22      4.68 o
   0  11   4       47.05       48.45      8.76 o
   1  11   4       78.28       90.54     11.02 o
   2  11   4       72.66       69.35      8.96 o
   3  11   4      173.25      200.89     14.34 o
   4  11   4       29.47       36.81      7.70 o
   5  11   4        2.64        5.39      5.07 o
   6  11   4       68.36       66.13      9.52 o
   7  11   4       57.76       72.49     10.45 o
  -6  12   4      194.10      178.12     15.50 o
  -5  12   4       56.35       63.41     10.00 o
  -4  12   4      137.28      122.47     15.89 o
  -3  12   4       52.28       70.70      9.89 o
  -2  12   4        3.97        4.22      5.28 o
  -1  12   4       26.48       41.14      6.60 o
   0  12   4       87.90       97.92     15.25 o
   1  12   4        5.94       -2.29      8.07 o
   2  12   4        0.02        0.27      5.11 o
   3  12   4        0.28        1.30      5.52 o
   4  12   4      108.32      115.93     12.30 o
   5  12   4       26.75       20.96     10.18 o
  -4  13   4        5.19        8.93     10.50 o
  -3  13   4       48.43       39.24      9.25 o
  -2  13   4        1.87       -3.64      9.07 o
   0  13   4        1.63        8.28      8.53 o
   1  13   4       33.38       37.25     11.46 o
   2  13   4       23.63       17.39     10.61 o
 -15   0   5      416.46      403.88     30.39 o
 -13   0   5       19.85       29.18      9.68 o
 -11   0   5        0.00        6.18      4.89 o
  -9   0   5     1350.83     1417.62     50.21 o
  -7   0   5      431.13      461.93     37.96 o
  -5   0   5     4385.20     5164.18     93.82 o
  -3   0   5     1269.42     1490.20     29.71 o
  -1   0   5     3561.35     3891.41     98.31 o
   1   0   5      832.44      993.71     30.18 o
   3   0   5     5101.76     5050.38     73.84 o
   5   0   5      612.22      607.86     11.18 o
   7   0   5     5293.08     5146.42     66.29 o
   9   0   5     1299.41     1305.73     26.13 o
  11   0   5      196.08      209.73     20.78 o
  13   0   5      895.83      968.32     47.57 o
 -15   1   5       76.44       85.54     11.69 o
 -14   1   5       69.01       65.71     17.16 o
 -13   1   5       29.29       28.37      6.88 o
 -12   1   5       10.27        4.30      4.48 o
 -11   1   5       23.79       17.74      7.32 o
 -10   1   5      294.01      254.97     20.89 o
  -9   1   5        8.82        4.80      2.53 o
  -8   1   5     2371.13     2386.33     40.81 o
  -7   1   5      705.51      742.74     17.74 o
  -6   1   5     1966.31     1994.02     28.72 o
  -5   1   5      318.78      353.57      7.31 o
  -4   1   5     1467.74     1304.59     19.02 o
  -3   1   5      761.30      814.63     12.71 o
  -2   1   5     7382.13     7616.34     94.92 o
  -1   1   5    11726.17    12792.37    219.22 o
   0   1   5    19372.00    20815.57    286.18 o
   1   1   5      278.42      284.45      6.01 o
   2   1   5     7939.70     7871.97     85.93 o
   3   1   5     2323.14     2617.62     28.75 o
   4   1   5     4117.27     4376.17     46.87 o
   5   1   5      535.66      532.49      8.71 o
   6   1   5       12.16       23.39      2.13 o
   7   1   5      258.39      268.94      6.25 o
   8   1   5      572.61      503.46     10.62 o
   9   1   5      287.21      276.23      8.47 o
  10   1   5      124.89      140.39     11.23 o
  11   1   5      211.24      187.12     14.03 o
  12   1   5      124.80      127.53     12.56 o
  13   1   5       22.48       10.58      6.16 o
 -15   2   5        3.81       -2.82      6.89 o
 -14   2   5       13.70       20.63      6.55 o
 -13   2   5        2.71       -2.62      7.45 o
 -12   2   5       15.72       14.83      4.72 o
 -11   2   5      462.19      438.18     18.10 o
 -10   2   5      702.69      620.49     20.47 o
  -9   2   5      265.68      250.37     12.14 o
  -8   2   5       53.65       68.64      5.39 o
  -7   2   5       85.26       64.09      4.84 o
  -6   2   5      362.48      292.74      6.61 o
  -5   2   5     1266.81     1350.91     20.02 o
  -4   2   5      285.76      289.95      6.13 o
  -3   2   5       44.52       60.37      2.70 o
  -2   2   5       70.46       74.37      2.79 o
  -1   2   5     8204.06     9254.51    112.99 o
   0   2   5      812.96      878.01     14.40 o
   1   2   5     2507.11     2567.36     30.10 o
   2   2   5     4297.41     4856.13     54.55 o
   3   2   5    10189.06    11283.12    112.72 o
   4   2   5      210.36      170.83      4.32 o
   5   2   5     4753.40     5064.74     53.58 o
   6   2   5      173.78      167.73      5.78 o
   7   2   5      166.57      138.37      4.89 o
   8   2   5      716.71      677.80     11.52 o
   9   2   5      514.88      449.28     12.03 o
  10   2   5     1108.57     1075.25     21.62 o
  11   2   5      668.03      721.01     23.41 o
  12   2   5       17.13       15.76      6.27 o
  13   2   5       25.36       30.68      7.40 o
 -15   3   5        1.25       16.64     10.93 o
 -14   3   5       41.31       56.50      9.16 o
 -13   3   5       27.52       29.06      7.03 o
 -12   3   5       88.83       90.72      9.98 o
 -11   3   5      588.84      590.42     16.99 o
 -10   3   5      308.77      285.54     12.17 o
  -9   3   5      308.20      320.13     10.87 o
  -8   3   5      281.54      239.41      8.90 o
  -7   3   5        2.31        5.13      2.13 o
  -6   3   5     3815.74     3649.13     57.95 o
  -5   3   5       56.11       59.99      2.77 o
  -4   3   5     1267.18     1228.40     25.44 o
  -3   3   5     1750.65     1817.41     25.28 o
  -2   3   5      466.71      511.48      7.13 o
  -1   3   5      269.50      259.11      4.64 o
   0   3   5     6199.68     6364.03     77.82 o
   1   3   5       30.03       48.32      2.28 o
   2   3   5        2.91        6.01      1.23 o
   3   3   5        2.70        2.89      1.60 o
   4   3   5     1910.18     1940.82     26.00 o
   5   3   5      194.44      207.54      5.73 o
   6   3   5       32.14       40.26      2.84 o
   7   3   5        4.70        1.77      1.37 o
   8   3   5       11.61        9.12      2.36 o
   9   3   5       72.39       72.67      4.96 o
  10   3   5      110.57      114.73      7.34 o
  11   3   5       14.90       16.28      3.89 o
  12   3   5       30.43       28.50      4.43 o
  13   3   5        1.27        0.17      5.04 o
 -14   4   5      239.87      266.57     28.66 o
 -13   4   5       28.46       14.68      9.82 o
 -12   4   5       26.99       14.74      4.97 o
 -11   4   5      179.56      166.03      9.86 o
 -10   4   5      588.01      550.10     29.88 o
  -9   4   5     1389.57     1409.74     28.75 o
  -8   4   5      201.55      187.60     11.66 o
  -7   4   5      270.13      259.91      9.00 o
  -6   4   5      618.77      605.55     14.38 o
  -5   4   5      329.84      350.39      9.62 o
  -4   4   5      253.79      274.43      6.12 o
  -3   4   5     1417.94     1496.81     17.24 o
  -2   4   5      406.79      442.95      9.79 o
  -1   4   5      915.19      936.90     14.74 o
   0   4   5     1408.26     1415.73     20.71 o
   1   4   5     3666.99     4020.11     45.99 o
   2   4   5     1320.43     1268.61     17.21 o
   3   4   5      256.25      199.42      5.19 o
   4   4   5      236.13      250.26      6.06 o
   5   4   5      226.59      221.24      8.35 o
   6   4   5      701.92      645.37     15.09 o
   7   4   5      316.86      271.67      7.68 o
   8   4   5     2650.25     2607.24     35.34 o
   9   4   5      132.49      138.27      6.70 o
  10   4   5      135.57      153.92      8.43 o
  11   4   5      146.01      136.59      8.50 o
  12   4   5      169.35      159.47      9.24 o
  13   4   5       32.97       26.19      5.27 o
 -14   5   5        2.43        9.23      6.22 o
 -13   5   5      116.78      144.92     16.25 o
 -12   5   5        4.47       -2.30      4.57 o
 -11   5   5       25.12       24.30      4.43 o
 -10   5   5      107.84      104.64      7.75 o
  -9   5   5       24.04       27.89      4.13 o
  -8   5   5      295.29      292.95     13.84 o
  -7   5   5        3.60        4.36      2.41 o
  -6   5   5      139.44      143.57      6.78 o
  -5   5   5      251.44      228.89     16.97 o
  -4   5   5      454.93      447.14      7.82 o
  -3   5   5     1305.00     1235.12     14.95 o
  -2   5   5      311.00      260.69      5.75 o
  -1   5   5      228.44      223.95      5.97 o
   0   5   5       73.88       81.46      4.61 o
   1   5   5      625.33      633.62     17.07 o
   2   5   5     2171.82     2155.22     40.07 o
   3   5   5      719.62      722.54     16.27 o
   4   5   5        2.87        5.66      1.72 o
   5   5   5        1.53        0.57      1.73 o
   6   5   5       95.06      102.21      5.24 o
   7   5   5       52.88       48.68      4.01 o
   8   5   5       35.53       36.54      3.75 o
   9   5   5      361.12      356.00      9.86 o
  10   5   5       28.85       31.87      3.98 o
  11   5   5       76.66       62.66      6.24 o
  12   5   5      346.44      373.06     13.12 o
  13   5   5      217.89      200.79     19.27 o
 -13   6   5        7.53        7.80      5.14 o
 -12   6   5       58.54       95.68     14.28 o
 -11   6   5      109.52      140.61     12.34 o
 -10   6   5       89.21       80.57      9.01 o
  -9   6   5      146.12      139.26     11.16 o
  -8   6   5       10.63       10.43      4.05 o
  -7   6   5      190.17      165.07     23.44 o
  -6   6   5      326.08      317.19     13.38 o
  -5   6   5       91.25      103.82      8.08 o
  -4   6   5       15.01       13.68      2.64 o
  -3   6   5        1.66        4.47      1.41 o
  -2   6   5     1024.84      984.87     14.67 o
  -1   6   5       11.02        8.51      2.20 o
   0   6   5      103.20       93.52      5.64 o
   1   6   5       11.17       12.45      2.73 o
   2   6   5      716.92      635.99     14.85 o
   3   6   5      970.44      937.40     19.55 o
   4   6   5     2800.30     2658.42     44.01 o
   5   6   5     1453.31     1358.13     33.47 o
   6   6   5      304.58      319.60     13.85 o
   7   6   5      141.87      150.38     14.93 o
   8   6   5      205.37      220.53      9.61 o
   9   6   5       12.84       14.40      3.50 o
  10   6   5       78.30       83.32      6.75 o
  11   6   5        6.66       16.74      4.96 o
  12   6   5       13.79        6.91      4.82 o
 -13   7   5        8.29        6.33     11.55 o
 -12   7   5       57.65       67.38      7.43 o
 -11   7   5       37.14       39.27      7.42 o
 -10   7   5      133.93      143.17     12.17 o
  -9   7   5        1.31        5.51      4.29 o
  -8   7   5      163.28      158.50     17.23 o
  -7   7   5      101.62       95.97      9.04 o
  -6   7   5      191.06      192.70     20.85 o
  -5   7   5      751.01      703.78     21.71 o
  -4   7   5       90.51       90.79      9.84 o
  -3   7   5       39.45       36.68      4.23 o
  -2   7   5       37.03       58.90      3.57 o
  -1   7   5      908.40      820.94     25.25 o
   0   7   5      386.86      398.70     11.38 o
   1   7   5       30.62       26.11      3.78 o
   2   7   5      218.28      220.13      8.61 o
   3   7   5        2.94        6.04      2.84 o
   4   7   5      972.36      923.00     32.94 o
   5   7   5      560.44      571.06     19.69 o
   6   7   5       99.86      119.56     10.23 o
   7   7   5        6.34        1.86      4.41 o
   8   7   5        3.92       14.78      7.00 o
   9   7   5       58.08       75.95      7.34 o
  10   7   5       24.42       39.70      6.15 o
  11   7   5      194.90      218.52     13.73 o
 -12   8   5       86.48       88.99     10.21 o
 -11   8   5        0.92       -4.88      6.23 o
 -10   8   5       71.65       93.11     18.28 o
  -9   8   5      107.17      102.91     10.76 o
  -8   8   5        3.84       10.68      4.50 o
  -7   8   5        7.86       10.66      5.64 o
  -6   8   5      108.41      137.00     10.76 o
  -5   8   5        7.13        8.19      7.32 o
  -4   8   5       18.71       16.39      3.33 o
  -3   8   5       95.57       99.78     10.72 o
  -2   8   5        8.30       11.15      3.00 o
  -1   8   5       46.93       52.23      4.40 o
   0   8   5      460.91      387.43     11.95 o
   1   8   5       33.64       38.02      4.49 o
   2   8   5       76.54       73.41      6.55 o
   3   8   5       38.08       37.94      4.57 o
   4   8   5      117.27      121.60     10.29 o
   5   8   5      184.97      192.05     12.70 o
   6   8   5      163.17      154.87     11.97 o
   7   8   5      112.67      108.48     10.98 o
   8   8   5        0.21       -4.50      5.71 o
   9   8   5        0.19        3.44      3.81 o
  10   8   5      280.42      279.94     16.89 o
  11   8   5       31.88       25.00     10.18 o
 -12   9   5        8.36        4.39     11.89 o
 -11   9   5      212.05      190.73     22.88 o
 -10   9   5       29.26       26.83      5.95 o
  -9   9   5      131.53      129.18     12.20 o
  -8   9   5      286.37      304.08     16.35 o
  -7   9   5       30.12       34.10      6.69 o
  -6   9   5       16.81        8.12      4.30 o
  -5   9   5       29.55       33.80      7.46 o
  -4   9   5      147.37      146.20     10.78 o
  -3   9   5      250.73      267.96     10.26 o
  -2   9   5       85.57       95.16     13.75 o
  -1   9   5        8.43       10.98      3.27 o
   0   9   5        8.05       10.39      3.59 o
   1   9   5       29.62       32.49      5.03 o
   2   9   5      551.08      537.90     15.38 o
   3   9   5       52.24       59.56      7.93 o
   4   9   5      139.13      137.51     16.05 o
   5   9   5       13.25       11.57      4.61 o
   6   9   5        1.86       -1.17      6.11 o
   7   9   5       40.82       39.12      7.18 o
   8   9   5       16.91       13.78      7.82 o
   9   9   5       25.54       32.28      6.40 o
  10   9   5        3.71       -6.89      7.07 o
  -9  10   5        9.79        9.88      5.48 o
  -8  10   5        4.89        7.34     10.64 o
  -7  10   5        4.53        1.08      5.55 o
  -6  10   5        6.36        1.54      6.18 o
  -5  10   5      181.67      230.76     21.32 o
  -4  10   5      142.17      131.91     16.89 o
  -3  10   5        1.71        5.36      5.86 o
  -2  10   5        1.05        7.40      4.37 o
  -1  10   5       22.15       23.58      5.55 o
   0  10   5       19.15       18.90      3.69 o
   1  10   5        4.79        4.49      3.42 o
   2  10   5       52.73       54.39      7.92 o
   3  10   5      418.56      468.53     19.11 o
   4  10   5        4.94        7.91      5.54 o
   5  10   5       40.61       38.24      6.96 o
   6  10   5       33.13       31.42     22.77 o
   7  10   5       14.76        9.23      5.67 o
   8  10   5       49.02       37.21     11.82 o
  -7  11   5        7.76        4.79      5.59 o
  -6  11   5       55.75       78.24     17.64 o
  -5  11   5        0.06        0.65      5.22 o
  -4  11   5       18.79       27.37      8.20 o
  -3  11   5       84.79       75.50     14.36 o
  -2  11   5       65.26       77.69      7.38 o
  -1  11   5        2.22       -1.67      3.71 o
   0  11   5      187.74      221.70     12.87 o
   1  11   5        7.52       14.00      8.03 o
   2  11   5        6.25        1.98      4.72 o
   3  11   5        0.52        4.51      5.29 o
   4  11   5       11.11       -1.46     10.71 o
   5  11   5        8.10        0.16      4.77 o
   6  11   5       14.09       24.91      6.86 o
  -6  12   5       52.76       42.46     12.53 o
  -5  12   5       60.87       65.26      9.94 o
  -4  12   5        6.42       12.90      5.71 o
  -3  12   5        7.79        9.86      5.58 o
  -2  12   5      121.47      139.82     30.48 o
  -1  12   5       12.24       14.23      5.03 o
   0  12   5        1.66        8.39      8.21 o
   1  12   5      245.00      274.68     24.35 o
   2  12   5        3.40        6.36      8.39 o
   3  12   5        9.54       10.77      5.87 o
   4  12   5       65.87       55.52      9.65 o
   5  12   5      118.52      152.91     20.25 o
  -3  13   5       12.29       15.85      7.41 o
  -2  13   5        4.78       11.14      8.11 o
   0  13   5       24.30       23.71     10.64 o
   1  13   5        0.61       -1.00      9.39 o
 -14   0   6      153.69      184.51     21.64 o
 -12   0   6      219.29      201.80     19.75 o
 -10   0   6      411.08      379.10     22.39 o
  -8   0   6      345.81      354.58     11.98 o
  -6   0   6      920.35      931.19     21.95 o
  -4   0   6       33.23       54.72      4.19 o
  -2   0   6     3469.80     3185.87     59.18 o
   0   0   6     5950.85     5824.27    145.84 o
   2   0   6      971.77      991.92     32.03 o
   4   0   6       95.89      108.11      7.17 o
   6   0   6     2515.91     2420.65     33.99 o
   8   0   6        1.77       -1.67      2.87 o
  10   0   6       93.22       80.11      8.66 o
  12   0   6      104.42      109.09     17.14 o
 -15   1   6       88.29       82.45     16.21 o
 -14   1   6        3.65        9.90      5.77 o
 -13   1   6      188.27      192.44     14.93 o
 -12   1   6        0.01       -1.56      4.14 o
 -11   1   6      518.59      484.59     19.25 o
 -10   1   6       13.30       10.73      5.27 o
  -9   1   6       38.59       34.03      4.07 o
  -8   1   6      275.49      301.56     14.35 o
  -7   1   6       83.24      111.97      4.77 o
  -6   1   6     1084.98     1036.08     16.83 o
  -5   1   6        7.84        1.11      1.11 o
  -4   1   6        1.82       -0.89      1.02 o
  -3   1   6      753.36      764.97     12.44 o
  -2   1   6       31.31       39.56      2.77 o
  -1   1   6      165.88      198.12      7.06 o
   0   1   6      299.25      431.17     11.87 o
   1   1   6       83.29       71.51      3.98 o
   2   1   6      244.39      281.53      6.34 o
   3   1   6      273.72      278.22      6.86 o
   4   1   6      360.67      383.13      7.05 o
   5   1   6       36.33       47.80      2.92 o
   6   1   6       21.75       18.40      2.10 o
   7   1   6     1955.12     1909.01     27.54 o
   8   1   6      509.15      525.58     11.19 o
   9   1   6      560.89      581.97     12.39 o
  10   1   6        6.44       -0.80      2.73 o
  11   1   6      179.76      182.33      9.17 o
  12   1   6       10.88        2.64      7.32 o
  13   1   6       44.91       32.63     13.50 o
 -15   2   6        4.86        0.07      8.03 o
 -14   2   6        2.95        5.44      5.00 o
 -13   2   6       24.68       21.22      6.25 o
 -12   2   6      192.87      172.66     13.12 o
 -11   2   6      813.38      823.57     26.42 o
 -10   2   6      118.99      142.54      8.15 o
  -9   2   6      387.37      376.27     11.72 o
  -8   2   6      172.72      207.15      8.06 o
  -7   2   6      799.12      725.79     19.35 o
  -6   2   6      560.81      572.86     12.56 o
  -5   2   6      806.88      807.25     14.17 o
  -4   2   6      370.08      345.52      7.26 o
  -3   2   6      120.86      124.77      3.84 o
  -2   2   6      879.99      900.64     14.07 o
  -1   2   6      442.84      471.84      8.44 o
   0   2   6       99.55      133.29      4.14 o
   1   2   6     1365.86     1287.12     19.09 o
   2   2   6       70.66       70.67      3.09 o
   3   2   6       60.96       64.19      6.69 o
   4   2   6        0.15        1.68      1.14 o
   5   2   6     1744.83     1795.59     22.11 o
   6   2   6       40.25       42.67      2.96 o
   7   2   6       53.10       47.47      3.25 o
   8   2   6        3.91        6.69      1.94 o
   9   2   6      195.34      214.30      8.81 o
  10   2   6      208.96      224.07     11.95 o
  11   2   6      738.03      757.95     18.34 o
  12   2   6       56.90       61.62      9.59 o
  13   2   6       97.68      108.15     16.36 o
 -15   3   6        3.66       11.39     10.25 o
 -14   3   6       50.25       74.89      9.63 o
 -13   3   6       38.89       44.23      8.22 o
 -12   3   6      110.41      113.19     11.07 o
 -11   3   6        3.08        0.12      2.66 o
 -10   3   6      139.45      127.44      8.06 o
  -9   3   6      742.79      647.85     20.66 o
  -8   3   6      178.97      163.55      8.90 o
  -7   3   6      130.79      140.83      6.58 o
  -6   3   6     1295.44     1214.22     23.30 o
  -5   3   6       56.62       62.81      3.91 o
  -4   3   6     1756.53     1791.09     25.54 o
  -3   3   6     6620.15     7026.22     88.82 o
  -2   3   6      143.47      202.50      4.49 o
  -1   3   6     4565.36     4640.67     52.02 o
   0   3   6     1132.78     1285.10     19.19 o
   1   3   6     2002.03     2051.44     28.55 o
   2   3   6      566.51      677.91     10.75 o
   3   3   6      808.83      819.44     14.17 o
   4   3   6        1.02       18.11      2.62 o
   5   3   6     1603.38     1470.91     37.86 o
   6   3   6      114.88      110.62      4.58 o
   7   3   6       87.06       81.47      4.23 o
   8   3   6      264.06      217.35      7.35 o
   9   3   6       19.71       27.19      3.93 o
  10   3   6      273.58      259.03     12.93 o
  11   3   6        0.02        3.30      3.29 o
  12   3   6        0.47       -0.85      3.17 o
  13   3   6        0.65        0.57      8.53 o
 -14   4   6       19.83       24.67      7.20 o
 -13   4   6      166.46      221.81     32.16 o
 -12   4   6      139.20      127.57      9.50 o
 -11   4   6      377.33      382.72     13.83 o
 -10   4   6      439.59      400.52     13.33 o
  -9   4   6     2120.25     2049.76     38.31 o
  -8   4   6      671.53      647.51     16.44 o
  -7   4   6     1432.95     1504.49     32.43 o
  -6   4   6        5.36        5.11      2.26 o
  -5   4   6       25.66       27.90      6.47 o
  -4   4   6        2.46        3.52      1.27 o
  -3   4   6     1362.14     1268.80     17.06 o
  -2   4   6     1504.60     1620.04     18.67 o
  -1   4   6     1799.25     1888.34     26.50 o
   0   4   6       83.33       87.69      4.11 o
   1   4   6      419.36      406.37     12.76 o
   2   4   6      177.33      180.94      4.68 o
   3   4   6       17.61       25.71      2.36 o
   4   4   6       33.64       32.58      2.71 o
   5   4   6       84.71       79.83      4.24 o
   6   4   6      180.88      189.73      6.03 o
   7   4   6      327.80      337.59      8.75 o
   8   4   6        0.42        0.01      1.87 o
   9   4   6       10.56       10.81      2.77 o
  10   4   6      175.29      189.27      9.50 o
  11   4   6      321.23      314.14     12.44 o
  12   4   6        8.35       18.69      4.73 o
  13   4   6      748.60      759.24     22.81 o
 -13   5   6      187.80      232.40     16.34 o
 -12   5   6        0.02        1.22      4.36 o
 -11   5   6       26.73       25.24      7.62 o
 -10   5   6      578.97      582.22     16.86 o
  -9   5   6      144.41      140.97      8.50 o
  -8   5   6       12.44       14.40      3.28 o
  -7   5   6       68.92       89.05      6.19 o
  -6   5   6      365.66      350.55     11.08 o
  -5   5   6       23.03       29.83      4.58 o
  -4   5   6      711.26      669.72     12.37 o
  -3   5   6      513.04      490.94      8.66 o
  -2   5   6       46.10       43.87      2.84 o
  -1   5   6      258.38      243.41      6.47 o
   0   5   6       70.56       58.18      3.75 o
   1   5   6      351.75      338.53     10.68 o
   2   5   6     3242.28     3339.73     45.10 o
   3   5   6     1651.38     1655.16     52.99 o
   4   5   6     2256.02     2312.70     30.02 o
   5   5   6      722.84      601.04     11.33 o
   6   5   6      540.21      489.75     11.84 o
   7   5   6       71.47       56.55      4.40 o
   8   5   6      408.99      373.56     10.00 o
   9   5   6      262.98      267.77      9.10 o
  10   5   6       21.60       23.67      6.20 o
  11   5   6        0.00        3.29      3.66 o
  12   5   6      318.13      323.57     15.51 o
 -13   6   6        0.18       -4.02      4.02 o
 -12   6   6      128.14      118.23     11.92 o
 -11   6   6       60.27       63.36      8.69 o
 -10   6   6        0.21        3.10      3.95 o
  -9   6   6        6.41        2.80      4.32 o
  -8   6   6       89.13       89.80      9.93 o
  -7   6   6      472.15      427.31     22.52 o
  -6   6   6      237.49      237.67     11.66 o
  -5   6   6     3025.69     2990.00     62.39 o
  -4   6   6       29.35       32.86      3.71 o
  -3   6   6      401.53      355.56      7.41 o
  -2   6   6        0.06        0.79      2.10 o
  -1   6   6       61.59       64.22      4.02 o
   0   6   6      383.61      364.17      8.85 o
   1   6   6     3914.17     3963.80     52.62 o
   2   6   6       16.31        9.10      2.44 o
   3   6   6      255.02      253.84      7.74 o
   4   6   6        3.55        6.04      2.29 o
   5   6   6      478.81      478.93     11.55 o
   6   6   6      499.31      440.16     13.59 o
   7   6   6        1.28        4.49      2.94 o
   8   6   6      191.82      182.33     10.38 o
   9   6   6        0.51        4.04      2.99 o
  10   6   6       14.38       23.40      4.57 o
  11   6   6       28.13       36.56      6.61 o
  12   6   6        0.76        4.61      6.39 o
 -13   7   6      142.50      185.45     21.73 o
 -12   7   6        5.02        5.00      4.91 o
 -11   7   6        9.94        5.30      4.86 o
 -10   7   6       47.62       67.09      8.84 o
  -9   7   6       19.20       21.29      5.82 o
  -8   7   6      270.33      273.25     19.87 o
  -7   7   6      114.18      107.26      9.79 o
  -6   7   6      467.12      442.29     17.01 o
  -5   7   6       71.87       67.62      5.53 o
  -4   7   6      228.15      212.59      8.34 o
  -3   7   6       29.56       26.06      4.07 o
  -2   7   6        2.12        4.60      1.68 o
  -1   7   6       82.77       76.77      4.79 o
   0   7   6     1220.11     1097.26     20.37 o
   1   7   6      112.38      104.86      5.66 o
   2   7   6     2345.42     2282.98     48.22 o
   3   7   6      106.00       93.34      7.75 o
   4   7   6     2604.54     2581.24     53.42 o
   5   7   6       77.63       62.96      6.19 o
   6   7   6      416.74      385.93     13.31 o
   7   7   6       88.50       74.90      7.05 o
   8   7   6        3.08       14.93      3.60 o
   9   7   6      216.35      237.91     16.55 o
  10   7   6      179.40      152.63     13.14 o
  11   7   6       50.15       54.90      9.25 o
 -12   8   6       66.72       88.09     11.61 o
 -11   8   6       56.23       82.30     10.62 o
 -10   8   6        6.26        5.20      6.59 o
  -9   8   6       34.26       46.18     10.80 o
  -8   8   6       56.78       80.19      9.18 o
  -7   8   6      997.95     1012.83     30.22 o
  -6   8   6        0.01        2.69      3.45 o
  -5   8   6        6.80        6.75      4.41 o
  -4   8   6       54.14       56.12      5.57 o
  -3   8   6       29.69       33.52      4.40 o
  -2   8   6      183.68      188.03      8.65 o
  -1   8   6      124.04      123.44      5.45 o
   0   8   6       15.01       20.22      3.86 o
   1   8   6       40.12       43.27      5.99 o
   2   8   6        5.34       -0.02      2.61 o
   3   8   6      394.24      388.55     12.44 o
   4   8   6       44.85       51.38      7.26 o
   5   8   6        0.77       -3.21      4.25 o
   6   8   6       23.99       21.93      4.82 o
   7   8   6       20.24       23.68      5.01 o
   8   8   6       23.27       23.71      5.00 o
   9   8   6       19.87       27.17      5.56 o
  10   8   6       19.98       14.56      5.58 o
  11   8   6      119.18      129.99     18.00 o
 -11   9   6        1.40       -3.28      5.38 o
 -10   9   6        1.01        7.39      5.69 o
  -9   9   6        6.91        7.30      5.28 o
  -8   9   6      130.69      129.45     11.79 o
  -7   9   6       56.03       56.83      8.47 o
  -6   9   6      153.77      136.01     14.69 o
  -5   9   6      155.75      127.64     10.64 o
  -4   9   6      349.50      351.08     15.48 o
  -3   9   6      206.33      260.46     21.70 o
  -2   9   6       62.40       49.16      5.38 o
  -1   9   6        0.01       -0.52      3.35 o
   0   9   6       40.13       43.04      4.87 o
   1   9   6       35.98       52.32      6.80 o
   2   9   6      133.68      133.54      8.62 o
   3   9   6      536.86      494.48     19.16 o
   4   9   6      232.70      253.22     20.05 o
   5   9   6       66.59       59.21     11.36 o
   6   9   6        5.67        3.93      6.07 o
   7   9   6       44.02       53.59      7.11 o
   8   9   6       14.37       10.50      4.77 o
   9   9   6       46.09       51.65      7.47 o
  -9  10   6       84.98      102.78     11.59 o
  -8  10   6        9.83        8.07      7.32 o
  -7  10   6      456.00      452.29     20.73 o
  -6  10   6       96.76      106.40     10.67 o
  -5  10   6      176.24      143.59     14.94 o
  -4  10   6      322.02      332.51     15.69 o
  -3  10   6        8.11        6.43      3.89 o
  -2  10   6        0.49        1.37      3.09 o
  -1  10   6        0.22        3.57      3.59 o
   0  10   6      203.46      202.66     10.40 o
   1  10   6      293.03      261.38     13.90 o
   2  10   6       88.25       78.50      8.89 o
   3  10   6       43.18       39.82      7.51 o
   4  10   6        2.79       10.34      5.11 o
   5  10   6        0.00       15.07      8.64 o
   6  10   6       34.05       34.98      5.95 o
   7  10   6       24.77       44.95      6.36 o
   8  10   6       30.34       24.10     10.82 o
  -7  11   6        1.80       -5.25      5.28 o
  -6  11   6       96.21       94.71     11.37 o
  -5  11   6        1.61       -2.31      4.26 o
  -4  11   6       10.16       13.39      7.89 o
  -3  11   6        0.14        0.71      6.93 o
  -2  11   6        8.74        7.55      4.06 o
  -1  11   6      110.97      126.30      9.19 o
   0  11   6       34.60       34.51      6.80 o
   1  11   6       98.14      115.45     16.61 o
   2  11   6       15.87        9.82      8.28 o
   3  11   6       11.86        5.75      7.43 o
   4  11   6       12.47        8.82      8.00 o
   5  11   6       68.43       78.74     14.75 o
   6  11   6        6.60        9.98      5.73 o
  -5  12   6      173.45      205.73     29.12 o
  -4  12   6       28.79       39.43      8.98 o
  -3  12   6       39.02       46.30      8.29 o
  -2  12   6       40.28       34.17      8.23 o
  -1  12   6        1.61        2.24      5.44 o
   0  12   6        4.22        9.46      8.53 o
   1  12   6      175.28      222.30     21.93 o
   2  12   6        1.38        6.28      8.57 o
   3  12   6        0.00       -5.97      6.23 o
   4  12   6       71.53       67.17     13.36 o
  -3  13   6       30.96       41.41      9.52 o
  -2  13   6       29.40       51.92      9.39 o
   0  13   6        1.20        9.28      9.32 o
 -15   0   7       78.56       65.67     15.43 o
 -13   0   7       24.50       27.43      8.43 o
 -11   0   7     1070.89     1013.67     42.89 o
  -9   0   7      492.81      461.41     23.96 o
  -7   0   7     1764.49     1959.82     56.99 o
  -5   0   7      727.30      783.67     19.12 o
  -3   0   7     3066.71     3127.71     59.05 o
  -1   0   7     2288.08     2619.77     70.60 o
   1   0   7      208.83      213.94     11.86 o
   3   0   7       11.97        7.47      2.45 o
   5   0   7     6007.79     5607.58     83.92 o
   7   0   7     3067.67     3075.93     63.81 o
   9   0   7       78.12       64.88      8.39 o
  11   0   7     1034.68      971.10     45.28 o
  13   0   7        4.06        8.43      8.64 o
 -15   1   7        2.38       15.61      9.89 o
 -14   1   7      242.59      254.18     17.44 o
 -13   1   7        4.71        2.66      4.27 o
 -12   1   7       45.02       52.10      7.59 o
 -11   1   7      218.83      250.32     27.00 o
 -10   1   7       37.30       20.55      5.09 o
  -9   1   7       11.09        8.57      2.98 o
  -8   1   7       32.27       33.00      4.01 o
  -7   1   7      585.91      614.99     11.95 o
  -6   1   7     3133.71     3061.52     41.99 o
  -5   1   7      339.70      337.79      7.59 o
  -4   1   7       44.46       30.27      2.46 o
  -3   1   7     2409.30     2430.10     33.32 o
  -2   1   7     2153.38     2308.75     31.73 o
  -1   1   7      570.74      595.14     15.16 o
   0   1   7     4488.27     4830.06     87.63 o
   1   1   7       42.28       43.91      4.46 o
   2   1   7     1213.06     1258.93     22.43 o
   3   1   7     3641.21     3691.34     43.46 o
   4   1   7       25.88       29.10      2.40 o
   5   1   7     1038.56     1004.70     14.33 o
   6   1   7      392.17      402.51      8.11 o
   7   1   7      466.72      438.47      8.80 o
   8   1   7      162.67      187.39      7.16 o
   9   1   7      208.95      198.76      7.62 o
  10   1   7        4.93        0.96      2.80 o
  11   1   7        8.74        4.15      2.94 o
  12   1   7      187.58      162.92     14.73 o
  13   1   7        2.00       -2.73      6.05 o
 -15   2   7       53.18       39.10     12.11 o
 -14   2   7       91.13       79.10     10.73 o
 -13   2   7       38.06       50.07     16.75 o
 -12   2   7       14.87       22.49      7.57 o
 -11   2   7      135.60      166.83     12.31 o
 -10   2   7       24.92       32.03      5.61 o
  -9   2   7      520.68      446.32     13.11 o
  -8   2   7      394.73      386.94     14.76 o
  -7   2   7      700.45      723.97     17.87 o
  -6   2   7     2514.33     2677.31     37.20 o
  -5   2   7     2350.34     2392.62     33.51 o
  -4   2   7      129.25      129.04      5.21 o
  -3   2   7     2588.97     2663.50     36.25 o
  -2   2   7      489.75      514.02      9.56 o
  -1   2   7     1401.82     1473.32     24.64 o
   0   2   7       14.19        6.36      2.68 o
   1   2   7      137.20      158.80      5.01 o
   2   2   7      695.74      618.99     10.30 o
   3   2   7     5760.79     6228.50     70.39 o
   4   2   7        0.78        1.24      1.34 o
   5   2   7     1391.39     1418.25     44.32 o
   6   2   7       29.50       35.92      2.87 o
   7   2   7       18.53       18.58      2.68 o
   8   2   7      956.33      949.09     15.14 o
   9   2   7      265.97      255.04     10.62 o
  10   2   7        4.21        3.06      2.81 o
  11   2   7        5.73        2.63      3.49 o
  12   2   7      121.82      129.30     13.35 o
  13   2   7      111.11       89.85     16.43 o
 -15   3   7       42.58       49.21     13.43 o
 -14   3   7        9.80       10.37      5.66 o
 -13   3   7       69.50       69.47     10.02 o
 -12   3   7      189.02      215.38     14.81 o
 -11   3   7       39.36       44.14      7.31 o
 -10   3   7      643.44      660.58     17.66 o
  -9   3   7      178.65      193.32      8.74 o
  -8   3   7      465.58      447.47     12.85 o
  -7   3   7      215.06      219.40      8.79 o
  -6   3   7      150.39      151.39      9.10 o
  -5   3   7        1.68        3.85      1.48 o
  -4   3   7     5415.14     5599.29     72.24 o
  -3   3   7       65.32       51.57      3.00 o
  -2   3   7     4748.78     5032.85     63.93 o
  -1   3   7      640.67      707.71     11.98 o
   0   3   7     3108.67     3123.67     41.29 o
   1   3   7     1110.81     1153.21     20.16 o
   2   3   7     1525.53     1409.00     19.24 o
   3   3   7      418.57      371.79      7.73 o
   4   3   7        0.05        0.94      1.43 o
   5   3   7       17.77       36.06      2.84 o
   6   3   7     1262.62     1200.68     17.14 o
   7   3   7      146.42      172.74      5.92 o
   8   3   7       26.68       24.24      3.24 o
   9   3   7       20.11        8.87      3.12 o
  10   3   7       26.85       33.24      4.66 o
  11   3   7      125.40      162.92      9.42 o
  12   3   7       12.15       22.91      4.66 o
  13   3   7      128.72      197.19     23.18 o
 -14   4   7        4.70       10.07     11.45 o
 -13   4   7        5.93        1.88      8.03 o
 -12   4   7      233.13      229.30     11.80 o
 -11   4   7       52.08       62.24      8.88 o
 -10   4   7      245.65      267.47     11.07 o
  -9   4   7      519.19      472.47     14.17 o
  -8   4   7     1730.31     1655.72     31.74 o
  -7   4   7      374.11      376.12     13.08 o
  -6   4   7       67.62       66.44      6.43 o
  -5   4   7      163.22      163.36      7.32 o
  -4   4   7       29.52       31.06      3.79 o
  -3   4   7      517.62      541.72      9.08 o
  -2   4   7      280.53      252.80      4.81 o
  -1   4   7      344.76      331.26      7.72 o
   0   4   7        0.28        3.43      1.42 o
   1   4   7        9.51       10.99      3.11 o
   2   4   7       61.10       57.44      3.08 o
   3   4   7     3057.26     3291.28     39.95 o
   4   4   7     1296.76     1217.98     21.35 o
   5   4   7      181.08      186.92      5.93 o
   6   4   7      730.60      692.74     12.84 o
   7   4   7      145.57      130.90      6.69 o
   8   4   7        0.95        0.41      2.08 o
   9   4   7       15.34       22.21      3.88 o
  10   4   7      417.59      418.59     12.87 o
  11   4   7       18.21       15.26      4.12 o
  12   4   7       96.46       85.06      7.54 o
  13   4   7        5.37       -5.70      8.41 o
 -13   5   7        4.05       11.61      8.57 o
 -12   5   7       97.96      112.92     11.45 o
 -11   5   7        3.42        2.77      4.19 o
 -10   5   7       17.92       12.01      7.46 o
  -9   5   7      265.97      280.48     13.78 o
  -8   5   7      989.53      958.65     27.61 o
  -7   5   7       84.96       95.57     14.68 o
  -6   5   7     3013.32     2993.89     62.78 o
  -5   5   7      578.26      580.51     18.63 o
  -4   5   7        0.09       -0.10      1.48 o
  -3   5   7       13.43       14.44      2.16 o
  -2   5   7      214.50      225.82      5.74 o
  -1   5   7     2215.29     2143.02     30.47 o
   0   5   7      749.76      737.54     13.72 o
   1   5   7       54.09       48.03      3.72 o
   2   5   7        6.49        5.40      1.94 o
   3   5   7      960.92      940.98     19.58 o
   4   5   7       90.70      101.66      6.62 o
   5   5   7       89.70       89.37      5.47 o
   6   5   7      254.60      232.69      7.95 o
   7   5   7       22.27       27.72      4.29 o
   8   5   7       65.47       66.03      5.64 o
   9   5   7      144.96      128.29      7.90 o
  10   5   7       48.28       60.95      6.69 o
  11   5   7        6.49       11.81      4.68 o
  12   5   7        9.70       16.73      6.34 o
 -13   6   7        0.00        3.54      5.33 o
 -12   6   7        0.40       -1.91      4.13 o
 -11   6   7       92.16      111.19     11.25 o
 -10   6   7      139.77      145.67     27.23 o
  -9   6   7      164.61      166.77     12.36 o
  -8   6   7      672.58      698.06     23.16 o
  -7   6   7       53.94       53.24     11.28 o
  -6   6   7       68.21      108.79     12.94 o
  -5   6   7      857.63      891.14     25.29 o
  -4   6   7      292.60      268.03      9.32 o
  -3   6   7      161.48      154.74      4.94 o
  -2   6   7      157.63      145.24      5.00 o
  -1   6   7       44.55       63.23      4.13 o
   0   6   7     1922.43     1786.11     29.08 o
   1   6   7      119.68      129.91      6.02 o
   2   6   7     1653.40     1607.78     25.54 o
   3   6   7      338.01      341.92      9.31 o
   4   6   7       16.32       29.82      4.81 o
   5   6   7       42.95       42.31      4.26 o
   6   6   7      269.24      240.03     12.24 o
   7   6   7        7.35        9.94      5.14 o
   8   6   7      167.24      176.06     10.26 o
   9   6   7      144.78      168.31     13.47 o
  10   6   7       28.42       39.11      6.48 o
  11   6   7      106.53       94.22     11.20 o
 -13   7   7       26.77       39.46     12.53 o
 -12   7   7       20.88       27.23      7.43 o
 -11   7   7      108.39       91.65     17.91 o
 -10   7   7       31.17       25.84      6.56 o
  -9   7   7      326.59      328.12     16.12 o
  -8   7   7      345.82      326.36     15.44 o
  -7   7   7      577.42      548.21     39.05 o
  -6   7   7        4.13        8.05      3.65 o
  -5   7   7        2.60        1.66      2.35 o
  -4   7   7      231.31      195.57     11.90 o
  -3   7   7      783.67      796.40     18.68 o
  -2   7   7     1004.02      978.60     15.75 o
  -1   7   7      299.77      295.09     13.45 o
   0   7   7       41.47       48.83      4.13 o
   1   7   7        7.53        7.12      2.44 o
   2   7   7      539.23      456.94     11.30 o
   3   7   7      137.75      143.84      6.99 o
   4   7   7      324.92      302.76      9.38 o
   5   7   7       66.45       55.92      7.23 o
   6   7   7      276.21      234.58     11.44 o
   7   7   7        3.49        5.78      3.39 o
   8   7   7       21.31       19.80      6.35 o
   9   7   7       58.15       56.64      6.85 o
  10   7   7       32.96       45.66      6.74 o
 -12   8   7      154.84      183.63     24.69 o
 -11   8   7       53.66       56.71      9.11 o
 -10   8   7       26.50       43.17      8.18 o
  -9   8   7       29.99       26.60      9.39 o
  -8   8   7        0.10       -1.84      6.34 o
  -7   8   7       27.50       35.83     11.57 o
  -6   8   7      402.84      373.39     16.40 o
  -5   8   7       48.13       52.79      7.30 o
  -4   8   7      225.32      249.43     13.19 o
  -3   8   7       10.85       14.04      3.43 o
  -2   8   7       12.68        9.48      3.70 o
  -1   8   7        1.22        5.42      3.15 o
   0   8   7       51.75       59.11      4.78 o
   1   8   7       26.11       31.88      3.84 o
   2   8   7      282.94      269.74     10.55 o
   3   8   7        0.30        2.77      2.48 o
   4   8   7      197.40      190.07     11.81 o
   5   8   7       35.97       64.71      6.76 o
   6   8   7      179.09      160.91     13.09 o
   7   8   7       45.58       43.28      5.94 o
   8   8   7      263.81      264.94     13.46 o
   9   8   7       22.03       35.98      6.11 o
  10   8   7      228.20      259.68     23.82 o
 -11   9   7       23.42       24.46     11.00 o
 -10   9   7       18.12       22.36     10.34 o
  -9   9   7      186.16      190.26     14.62 o
  -8   9   7      113.62      135.68     12.65 o
  -7   9   7      381.64      399.39     18.27 o
  -6   9   7      472.26      464.01     22.94 o
  -5   9   7        7.60        6.42      4.20 o
  -4   9   7      163.41      136.47      8.49 o
  -3   9   7       19.81       26.40      4.67 o
  -2   9   7      214.44      215.17     10.37 o
  -1   9   7      247.03      238.71     11.36 o
   0   9   7      285.49      302.27      9.59 o
   1   9   7      526.08      501.28     14.75 o
   2   9   7       10.85       11.01      3.15 o
   3   9   7        1.78       -1.38      2.87 o
   4   9   7        4.38       -4.01      4.07 o
   5   9   7        3.49        9.54      5.16 o
   6   9   7        0.01       -0.45      3.32 o
   7   9   7       33.53       50.99      6.92 o
   8   9   7       45.13       56.72      7.26 o
   9   9   7       46.82       50.67     12.86 o
 -10  10   7       25.82       29.71     11.43 o
  -9  10   7        3.00       -3.44      4.94 o
  -8  10   7      201.37      200.29     15.20 o
  -7  10   7       13.40       20.66      6.11 o
  -6  10   7        1.04        0.77      4.59 o
  -5  10   7       19.43       17.01      5.67 o
  -4  10   7       75.44       93.54      9.69 o
  -3  10   7        2.23        5.41      3.36 o
  -2  10   7        9.87        7.27      3.89 o
  -1  10   7        7.53        9.39      5.30 o
   0  10   7       79.22       93.91      9.92 o
   1  10   7      379.71      374.43     20.32 o
   2  10   7       26.44       27.00      5.22 o
   3  10   7        3.58        6.36      3.77 o
   4  10   7        5.91        4.72      4.41 o
   5  10   7        2.77        4.00      4.37 o
   6  10   7       55.88       57.86     11.72 o
   7  10   7       24.92       27.53      6.30 o
  -7  11   7       18.49       14.03     10.03 o
  -6  11   7        7.88       -2.36      8.18 o
  -5  11   7        9.54       14.11      8.11 o
  -4  11   7        1.35       10.64      8.61 o
  -3  11   7        0.00       -3.29      5.43 o
  -2  11   7       15.72       12.99      5.86 o
  -1  11   7      119.30      108.37     10.87 o
   0  11   7       14.62       15.60      5.71 o
   1  11   7       33.06       38.07     11.14 o
   2  11   7      129.07      137.48     10.00 o
   3  11   7        1.23       10.18      4.60 o
   4  11   7      235.70      244.88     13.47 o
   5  11   7        5.18        5.07      5.68 o
   6  11   7       23.25        9.89      7.67 o
  -5  12   7      141.38      157.92     15.82 o
  -4  12   7       29.97       29.95     10.82 o
  -3  12   7        5.72        7.42      6.09 o
  -2  12   7      190.81      194.60     15.08 o
  -1  12   7        9.45       10.85      7.21 o
   0  12   7       16.20        8.61      8.93 o
   1  12   7        8.83        4.82      8.96 o
   2  12   7       77.12       75.53     14.71 o
   3  12   7      206.42      207.41     13.00 o
   4  12   7       12.68       21.84      9.98 o
  -2  13   7        6.29       14.03     10.00 o
   0  13   7       16.75       24.03     11.96 o
 -14   0   8      108.74      157.84     20.64 o
 -12   0   8       69.21       56.32     11.36 o
 -10   0   8        6.67        8.18      5.89 o
  -8   0   8       68.44       61.34      5.87 o
  -6   0   8      834.46      863.93     21.46 o
  -4   0   8      408.26      351.20     11.14 o
  -2   0   8      576.91      562.71     14.91 o
   0   0   8     8418.88     8978.48    223.72 o
   2   0   8      343.06      330.89     16.75 o
   4   0   8       46.87       48.26      5.48 o
   6   0   8       18.89       31.61      6.52 o
   8   0   8     2045.34     2093.63     48.33 o
  10   0   8        0.19        0.86      4.87 o
  12   0   8     1280.35     1333.17     57.96 o
 -15   1   8       21.39       36.17     12.43 o
 -14   1   8        0.03        3.94      5.30 o
 -13   1   8       18.35       38.14      6.99 o
 -12   1   8        9.45       16.15      5.54 o
 -11   1   8      105.05       95.00     10.70 o
 -10   1   8       59.18       65.11      7.47 o
  -9   1   8      195.73      194.92      8.22 o
  -8   1   8      350.00      329.81     10.53 o
  -7   1   8      323.48      334.79      8.30 o
  -6   1   8       79.89       75.69      4.13 o
  -5   1   8     1397.29     1467.78     22.40 o
  -4   1   8      809.96      790.68     13.70 o
  -3   1   8      323.17      326.39      7.44 o
  -2   1   8     4167.88     4316.47     56.64 o
  -1   1   8      348.04      335.92     29.28 o
   0   1   8      488.29      454.84     13.58 o
   1   1   8     5160.69     5648.27    102.90 o
   2   1   8      157.93      167.33      8.10 o
   3   1   8      248.10      233.18     11.93 o
   4   1   8      403.94      351.88      8.00 o
   5   1   8     1034.30     1033.69     22.56 o
   6   1   8      629.68      561.50     13.39 o
   7   1   8      263.89      274.18      6.99 o
   8   1   8      268.89      241.35      9.31 o
   9   1   8      230.59      225.99     12.06 o
  10   1   8        3.70        9.80      3.96 o
  11   1   8      118.05      136.21     10.14 o
  12   1   8       16.06       15.17      6.85 o
 -15   2   8       44.67       68.39     15.78 o
 -14   2   8       61.66       74.57     13.66 o
 -13   2   8      251.14      279.38     19.37 o
 -12   2   8        0.68        7.61      4.52 o
 -11   2   8        2.73       -1.67      3.15 o
 -10   2   8       80.63       79.27      8.17 o
  -9   2   8       19.57       24.40      3.85 o
  -8   2   8     1827.51     1701.23     32.03 o
  -7   2   8      266.38      266.18      9.07 o
  -6   2   8      329.19      317.85      7.78 o
  -5   2   8        2.91        2.47      1.32 o
  -4   2   8      100.76       94.36      4.09 o
  -3   2   8    10850.29    11346.62    141.75 o
  -2   2   8     4345.35     4541.70     82.85 o
  -1   2   8     2277.44     2590.96     51.28 o
   0   2   8     1184.65     1135.83     29.60 o
   1   2   8      491.68      533.80     12.55 o
   2   2   8       62.81       84.31      5.30 o
   3   2   8       42.17       56.87      3.77 o
   4   2   8      134.68      133.59      5.10 o
   5   2   8      112.47      109.32      4.66 o
   6   2   8        2.00        3.80      1.70 o
   7   2   8      246.17      260.82      6.92 o
   8   2   8      173.45      158.13      6.96 o
   9   2   8      480.16      484.16     14.37 o
  10   2   8        9.02        9.29      3.46 o
  11   2   8      118.29      117.83      8.13 o
  12   2   8        8.06        5.86      5.98 o
  13   2   8      131.30      151.70     22.25 o
 -15   3   8        0.54       -4.71      8.64 o
 -14   3   8        0.02        2.33      5.31 o
 -13   3   8      158.51      202.30     16.52 o
 -12   3   8       63.93       58.46      8.50 o
 -11   3   8      105.53       79.21      7.17 o
 -10   3   8       74.87       60.52      6.16 o
  -9   3   8      240.49      263.88      9.97 o
  -8   3   8        6.76        5.66      2.53 o
  -7   3   8        2.72       -0.44      2.03 o
  -6   3   8      702.07      709.66     19.09 o
  -5   3   8       74.36       87.37      4.15 o
  -4   3   8      139.53      132.61      8.50 o
  -3   3   8      132.29      137.51      4.54 o
  -2   3   8       52.49       46.12      4.51 o
  -1   3   8       49.00       43.81      2.75 o
   0   3   8        5.06       12.71      2.99 o
   1   3   8      820.44      870.90     15.45 o
   2   3   8      217.89      195.94      6.32 o
   3   3   8     7573.23     7809.29     87.82 o
   4   3   8      701.62      706.06     12.52 o
   5   3   8      267.81      235.29      6.68 o
   6   3   8      684.52      631.98     11.39 o
   7   3   8        1.82        2.42      1.79 o
   8   3   8      129.22      128.92      7.22 o
   9   3   8      529.41      526.93     14.23 o
  10   3   8        5.24        8.49      3.45 o
  11   3   8       49.61       59.94      6.27 o
  12   3   8       19.02       25.39      4.90 o
  13   3   8       39.55       28.75     13.46 o
 -14   4   8        8.01       -1.94      4.95 o
 -13   4   8       37.37       53.69      8.67 o
 -12   4   8        0.29        4.21      4.51 o
 -11   4   8      255.00      274.69     14.48 o
 -10   4   8      172.41      146.86      8.94 o
  -9   4   8       73.80       73.64      6.36 o
  -8   4   8     2053.31     1996.23     37.02 o
  -7   4   8       94.55       75.25      6.37 o
  -6   4   8      558.92      572.78     14.23 o
  -5   4   8     3689.90     3625.05     58.04 o
  -4   4   8      131.89      117.27      4.51 o
  -3   4   8      753.58      766.91     16.38 o
  -2   4   8        2.88        6.73      2.17 o
  -1   4   8       99.06      100.23      4.72 o
   0   4   8      382.84      399.69     10.66 o
   1   4   8      586.52      561.01     11.73 o
   2   4   8     1454.94     1457.10     23.23 o
   3   4   8      108.66      125.13      5.71 o
   4   4   8     1087.03     1068.83     16.83 o
   5   4   8      412.77      419.10      9.37 o
   6   4   8       42.11       43.86      3.73 o
   7   4   8      257.93      260.66      7.79 o
   8   4   8       52.24       59.21      4.64 o
   9   4   8      265.11      239.76     10.15 o
  10   4   8      321.62      315.06     11.75 o
  11   4   8      339.07      354.19     15.40 o
  12   4   8        6.17        7.65      5.69 o
 -13   5   8      102.13       95.20     16.75 o
 -12   5   8       64.29       52.06      8.48 o
 -11   5   8        5.07       -0.59      4.42 o
 -10   5   8        0.02        1.09      4.24 o
  -9   5   8       78.31      116.34     10.53 o
  -8   5   8       69.54       78.72      8.39 o
  -7   5   8      187.17      162.63     10.80 o
  -6   5   8        0.07       -0.63      3.68 o
  -5   5   8      236.31      243.53     14.68 o
  -4   5   8     1320.43     1182.40     29.97 o
  -3   5   8      663.97      662.27     13.14 o
  -2   5   8        0.01        1.88      1.40 o
  -1   5   8       59.94       64.01      4.22 o
   0   5   8      402.01      376.74     16.31 o
   1   5   8     1286.29     1272.30     25.51 o
   2   5   8       45.16       40.43      5.21 o
   3   5   8      279.57      255.27      7.87 o
   4   5   8      238.69      249.37     10.85 o
   5   5   8        0.18       -0.20      1.87 o
   6   5   8     1587.69     1561.01     26.34 o
   7   5   8       20.79       37.31      4.75 o
   8   5   8        2.52        4.96      3.32 o
   9   5   8        9.93       18.88      5.08 o
  10   5   8      169.89      135.00     14.11 o
  11   5   8       26.16       32.25      6.52 o
 -13   6   8       28.65       33.61      9.75 o
 -12   6   8        5.05        7.88      4.94 o
 -11   6   8       14.13       14.68      5.77 o
 -10   6   8        4.84       15.52      5.86 o
  -9   6   8      141.22      145.15     11.94 o
  -8   6   8       86.74      110.03     13.30 o
  -7   6   8      597.76      587.06     20.53 o
  -6   6   8       36.19       30.57      5.51 o
  -5   6   8      166.35      169.71     10.97 o
  -4   6   8       43.72       44.27      4.61 o
  -3   6   8       59.21       58.82      3.57 o
  -2   6   8      661.15      631.50     12.07 o
  -1   6   8        0.07        0.10      1.75 o
   0   6   8      771.37      676.61     15.20 o
   1   6   8      458.44      461.16     16.22 o
   2   6   8        4.41        3.83      2.17 o
   3   6   8        6.30        9.69      2.60 o
   4   6   8      134.80      158.19     15.61 o
   5   6   8        5.97       -0.25      1.99 o
   6   6   8       73.26       81.61      6.96 o
   7   6   8      594.04      585.65     17.31 o
   8   6   8       80.39       78.68      7.62 o
   9   6   8       86.31       93.85      8.37 o
  10   6   8        2.57        7.22      5.66 o
  11   6   8        0.56        7.93      5.82 o
 -13   7   8        0.46        7.86      9.00 o
 -12   7   8        0.50        0.45      9.27 o
 -11   7   8        8.68       13.28      5.33 o
 -10   7   8       49.84       71.35      9.07 o
  -9   7   8       10.87        5.92      4.57 o
  -8   7   8      129.27      113.80     10.91 o
  -7   7   8      192.29      171.57     12.96 o
  -6   7   8       12.28        6.93      3.45 o
  -5   7   8       17.79       19.27      4.47 o
  -4   7   8      599.45      601.48     16.04 o
  -3   7   8       67.98       59.27      5.61 o
  -2   7   8     1542.74     1469.91     21.58 o
  -1   7   8       11.78        8.86      3.26 o
   0   7   8        9.81        7.73      2.29 o
   1   7   8      327.19      315.18     13.79 o
   2   7   8      377.03      342.05      9.85 o
   3   7   8      132.61      152.83     10.73 o
   4   7   8     1121.48     1059.44     21.42 o
   5   7   8       14.64        4.70      3.15 o
   6   7   8        0.33        0.83      3.07 o
   7   7   8       53.26       51.67      6.22 o
   8   7   8       89.33       92.71      8.94 o
   9   7   8       15.76       14.75      4.78 o
  10   7   8       65.21       62.06      8.76 o
 -11   8   8       23.37       30.32      7.67 o
 -10   8   8      205.13      238.22     19.71 o
  -9   8   8        2.89        4.20      5.22 o
  -8   8   8       13.72       10.54      6.78 o
  -7   8   8      303.42      318.54     15.62 o
  -6   8   8      124.36      123.00     11.00 o
  -5   8   8       54.19       61.45      9.25 o
  -4   8   8      434.54      439.41     18.27 o
  -3   8   8       87.83      106.17      7.58 o
  -2   8   8       32.99       49.46      5.80 o
  -1   8   8       48.61       50.18      4.44 o
   0   8   8       32.20       33.45      3.90 o
   1   8   8      240.15      240.83      8.44 o
   2   8   8      170.24      199.72      8.38 o
   3   8   8       63.65       87.95      6.28 o
   4   8   8       11.59       15.89      3.89 o
   5   8   8        0.58        2.93      2.85 o
   6   8   8        8.79        8.66      4.06 o
   7   8   8       15.89       11.21      5.38 o
   8   8   8        1.58        4.37      3.82 o
   9   8   8      256.50      257.55     14.05 o
  10   8   8        0.06        1.43      8.36 o
 -11   9   8        5.09       -0.50      9.68 o
 -10   9   8       13.04       13.72      6.38 o
  -9   9   8       34.81       25.28      6.85 o
  -8   9   8        8.21       20.89      6.11 o
  -7   9   8        1.96        2.08      3.96 o
  -6   9   8        0.05        0.49      4.23 o
  -5   9   8       18.32       25.60      5.94 o
  -4   9   8        8.05        1.49      3.31 o
  -3   9   8       63.24       57.89      6.37 o
  -2   9   8      240.83      232.02     11.45 o
  -1   9   8      106.26      104.43      7.91 o
   0   9   8      194.29      175.62      9.93 o
   1   9   8      386.99      390.12     11.32 o
   2   9   8      190.50      195.00      8.91 o
   3   9   8      328.53      309.65     12.59 o
   4   9   8      171.55      170.70     10.51 o
   5   9   8       12.22       11.47      6.95 o
   6   9   8      155.64      152.75     10.70 o
   7   9   8        4.18        9.38      4.44 o
   8   9   8       40.46       46.98     11.88 o
 -10  10   8       43.16       48.14     13.25 o
  -9  10   8       15.40       21.82      9.68 o
  -8  10   8       12.27       14.79      8.05 o
  -7  10   8       13.83        9.58      5.23 o
  -6  10   8        2.21       -0.56      4.80 o
  -5  10   8      470.24      486.32     20.37 o
  -4  10   8        0.47        0.04      5.25 o
  -3  10   8       43.51       40.90      5.52 o
  -2  10   8      123.06      146.45      9.65 o
  -1  10   8       28.55       27.38      6.42 o
   0  10   8       68.97       82.15      9.09 o
   1  10   8       51.04       63.68      6.77 o
   2  10   8      115.04      123.68     14.34 o
   3  10   8      118.73      113.24      9.08 o
   4  10   8      111.81      101.91      8.76 o
   5  10   8       27.22       35.89      6.32 o
   6  10   8       56.94       74.06      8.03 o
  -7  11   8        0.63       -8.18      8.18 o
  -6  11   8      130.68      146.16     20.03 o
  -5  11   8        5.21       17.36      9.64 o
  -4  11   8       85.21       95.35     15.50 o
  -3  11   8       34.82       64.17     12.86 o
  -2  11   8        4.27       21.91     12.98 o
  -1  11   8       31.08       27.75      7.21 o
   0  11   8       30.46       44.43      7.87 o
   1  11   8       21.21       12.75      9.61 o
   2  11   8        6.16       12.16      4.93 o
   3  11   8      274.20      292.75     14.39 o
   4  11   8        3.74       -4.17      4.17 o
   5  11   8       57.09       54.40     10.08 o
  -4  12   8        0.01       -6.11      7.71 o
  -3  12   8        1.88        0.14      7.86 o
  -2  12   8        7.17       -6.93      7.03 o
  -1  12   8       63.14       65.90      9.54 o
   0  12   8        0.04        0.50      8.68 o
   1  12   8       22.03        6.14      8.28 o
   2  12   8       52.85       52.42     13.46 o
   3  12   8        1.17        4.92      5.63 o
   4  12   8       29.58       44.28     13.86 o
 -13   0   9      180.36      163.16     19.53 o
 -11   0   9       52.35       46.42      9.61 o
  -9   0   9      379.22      308.11     19.39 o
  -7   0   9      129.38      107.34      7.25 o
  -5   0   9     3408.01     3414.36     66.02 o
  -3   0   9      115.58      149.20      7.11 o
  -1   0   9       21.63       22.25      5.21 o
   1   0   9     5274.29     5370.78    139.73 o
   3   0   9     1022.84     1130.98     39.35 o
   5   0   9     3694.75     3857.98     77.24 o
   7   0   9      134.62      128.86     10.19 o
   9   0   9      388.61      407.21     20.93 o
  11   0   9       26.23       27.75     10.64 o
 -14   1   9       89.04       80.03     10.37 o
 -13   1   9       95.69      114.74     11.67 o
 -12   1   9      182.03      181.28     13.68 o
 -11   1   9        5.98        4.07      4.52 o
 -10   1   9      108.08      143.13     12.14 o
  -9   1   9        0.18        2.86      2.47 o
  -8   1   9       40.74       46.59      5.29 o
  -7   1   9        1.94        6.72      1.90 o
  -6   1   9        1.75        0.92      1.39 o
  -5   1   9        8.56        4.47      2.30 o
  -4   1   9      104.25       75.63      4.10 o
  -3   1   9      186.00      204.67      8.56 o
  -2   1   9       27.33       17.38      2.48 o
  -1   1   9      223.11      251.37      9.68 o
   0   1   9      503.52      554.50     16.18 o
   1   1   9      137.34      107.73      7.33 o
   2   1   9      654.46      617.79     25.35 o
   3   1   9     1839.77     1803.08     39.52 o
   4   1   9      151.43      154.34      6.21 o
   5   1   9      330.58      313.87     10.78 o
   6   1   9     1197.89     1169.95     18.95 o
   7   1   9      388.49      407.40      9.93 o
   8   1   9      225.49      218.08      8.88 o
   9   1   9      506.05      476.24     13.47 o
  10   1   9       58.66       83.42      8.29 o
  11   1   9      337.34      325.99     15.56 o
  12   1   9      123.87      167.17     19.80 o
 -14   2   9       14.05       21.25     13.12 o
 -13   2   9       11.23       13.12      5.29 o
 -12   2   9       14.35        7.08      5.48 o
 -11   2   9      244.15      238.04     14.38 o
 -10   2   9      999.79      946.32     28.33 o
  -9   2   9       81.21       94.45     10.73 o
  -8   2   9        0.10        3.55      2.72 o
  -7   2   9      416.47      459.21     12.67 o
  -6   2   9      441.33      451.19     10.45 o
  -5   2   9       92.11       86.24      5.32 o
  -4   2   9      388.08      375.47      8.57 o
  -3   2   9     2692.83     2807.69     38.98 o
  -2   2   9      508.49      527.98     11.85 o
  -1   2   9     1941.11     1924.12     40.12 o
   0   2   9      398.80      411.85     13.46 o
   1   2   9      382.85      416.32     11.20 o
   2   2   9      588.99      566.21     13.77 o
   3   2   9      306.41      309.31     17.24 o
   4   2   9     1497.80     1387.81     24.98 o
   5   2   9      367.43      338.13     10.66 o
   6   2   9      274.41      273.94      7.04 o
   7   2   9      421.12      411.13     11.61 o
   8   2   9       57.79       51.30      4.38 o
   9   2   9        6.21        0.69      3.89 o
  10   2   9      114.96      105.61      9.57 o
  11   2   9       60.56       43.66      6.63 o
  12   2   9      170.42      176.69     15.98 o
 -14   3   9        4.00        6.64      5.90 o
 -13   3   9        5.50        7.77      5.15 o
 -12   3   9       55.35       88.63     10.12 o
 -11   3   9       36.57       31.05      5.85 o
 -10   3   9      166.54      159.48      9.02 o
  -9   3   9      224.99      221.89      9.25 o
  -8   3   9      244.61      236.50     12.50 o
  -7   3   9       69.69       74.07      5.95 o
  -6   3   9     1486.29     1419.12     27.17 o
  -5   3   9      263.99      242.43      6.76 o
  -4   3   9     1738.58     1808.03     26.97 o
  -3   3   9      215.84      196.63      5.80 o
  -2   3   9      373.77      387.65     10.49 o
  -1   3   9       33.97       27.89      2.79 o
   0   3   9      272.39      288.74      9.06 o
   1   3   9      513.45      546.17     11.57 o
   2   3   9      228.19      243.12      7.34 o
   3   3   9      380.10      363.95     11.48 o
   4   3   9     2041.50     1970.49     41.23 o
   5   3   9      174.89      172.89      6.42 o
   6   3   9      671.91      626.18     12.52 o
   7   3   9       34.02       31.41      3.22 o
   8   3   9       46.25       50.54      4.50 o
   9   3   9        0.46        3.49      2.92 o
  10   3   9      186.16      238.66     11.02 o
  11   3   9       81.76       89.50     13.24 o
  12   3   9        8.44       -4.64      4.64 o
 -13   4   9       26.57       29.43     11.46 o
 -12   4   9        0.26        1.25      6.71 o
 -11   4   9       86.52       92.33     10.24 o
 -10   4   9      103.26      113.89     10.31 o
  -9   4   9      160.55      146.84     10.55 o
  -8   4   9       97.84      107.11      7.14 o
  -7   4   9       14.76       19.94      4.42 o
  -6   4   9       25.58       13.09      3.60 o
  -5   4   9       29.37       20.25      4.26 o
  -4   4   9     1723.02     1721.76     36.56 o
  -3   4   9      349.46      324.45      9.83 o
  -2   4   9      367.63      378.12     10.55 o
  -1   4   9      558.13      548.88     13.50 o
   0   4   9       41.90       44.44      3.64 o
   1   4   9       76.60       80.67      4.89 o
   2   4   9      904.76      927.34     17.61 o
   3   4   9       28.35       34.41      5.12 o
   4   4   9      162.85      161.18      7.15 o
   5   4   9       68.63       61.17      4.88 o
   6   4   9       59.11       35.92      4.70 o
   7   4   9      174.73      177.84      9.10 o
   8   4   9       61.20       66.28      6.46 o
   9   4   9       22.17       22.54      4.83 o
  10   4   9      180.45      165.71     11.40 o
  11   4   9       47.89       61.55      7.50 o
  12   4   9      139.27      168.41     14.86 o
 -13   5   9        1.56       -0.79      7.14 o
 -12   5   9        0.56        3.58      4.59 o
 -11   5   9       30.48       18.47      5.69 o
 -10   5   9      259.89      273.45     14.94 o
  -9   5   9      274.65      276.70     14.07 o
  -8   5   9      253.13      259.67     13.11 o
  -7   5   9     1546.36     1472.50     37.36 o
  -6   5   9        3.93        2.98      3.16 o
  -5   5   9      166.00      186.36     11.25 o
  -4   5   9       47.19       43.79      9.71 o
  -3   5   9        0.84        0.65      1.63 o
  -2   5   9       44.15       38.51      4.19 o
  -1   5   9      954.22      949.25     16.94 o
   0   5   9       22.65       19.59      4.48 o
   1   5   9       17.83       15.90      2.65 o
   2   5   9       59.71       65.39      4.70 o
   3   5   9       51.35       41.02      4.07 o
   4   5   9      999.53      878.97     17.46 o
   5   5   9      429.45      407.15     11.05 o
   6   5   9      276.01      293.49      9.51 o
   7   5   9      191.34      183.09     10.18 o
   8   5   9       97.35      101.43      8.06 o
   9   5   9      124.53      122.60      9.36 o
  10   5   9       50.55       75.32      9.88 o
  11   5   9      276.39      310.10     24.21 o
 -12   6   9       69.13       85.69     18.44 o
 -11   6   9        0.46       -1.69      5.20 o
 -10   6   9       99.96      103.05     19.07 o
  -9   6   9       15.98       24.22      5.68 o
  -8   6   9       29.74       27.43      6.27 o
  -7   6   9        0.20        4.12      3.52 o
  -6   6   9      710.40      707.80     23.73 o
  -5   6   9       43.57       33.21      5.47 o
  -4   6   9       30.34       24.84      5.01 o
  -3   6   9       39.07       39.52      3.76 o
  -2   6   9      607.20      528.31     10.91 o
  -1   6   9      121.78      118.12      9.36 o
   0   6   9     1074.17     1114.54     19.84 o
   1   6   9     1242.48     1251.63     21.81 o
   2   6   9       67.28       67.22      5.04 o
   3   6   9        0.78        1.20      2.21 o
   4   6   9      399.20      422.94     11.37 o
   5   6   9      100.93       93.39      7.73 o
   6   6   9       95.22      105.49      8.13 o
   7   6   9       95.43      115.79     12.78 o
   8   6   9        0.16        0.79      3.23 o
   9   6   9       62.89       72.04      7.37 o
  10   6   9      228.04      231.54     16.37 o
 -12   7   9       27.39       27.94      7.43 o
 -11   7   9        1.76        1.11      4.40 o
 -10   7   9        0.00        8.24      6.55 o
  -9   7   9      132.79      136.78     16.69 o
  -8   7   9        7.66        6.21      4.82 o
  -7   7   9      647.23      635.83     22.76 o
  -6   7   9        8.00        7.19      3.99 o
  -5   7   9       20.88       33.10      5.54 o
  -4   7   9      123.63      107.90      7.50 o
  -3   7   9       32.91       30.28      4.50 o
  -2   7   9        7.67        6.99      2.01 o
  -1   7   9       70.75       87.32      5.48 o
   0   7   9       78.60       81.28      6.81 o
   1   7   9      739.07      751.52     15.87 o
   2   7   9      242.14      226.95      8.55 o
   3   7   9      168.47      174.11     10.03 o
   4   7   9       47.10       35.31      4.38 o
   5   7   9       75.37       66.32     11.45 o
   6   7   9       27.49       33.31      5.22 o
   7   7   9       15.02       20.53      4.65 o
   8   7   9       12.71       20.21      5.00 o
   9   7   9      100.86       90.90      8.74 o
  10   7   9       32.84       38.50     10.68 o
 -11   8   9       43.50       48.09      8.56 o
 -10   8   9      182.94      170.78     14.52 o
  -9   8   9        4.58        7.73      5.12 o
  -8   8   9       38.81       43.01      6.81 o
  -7   8   9       44.46       52.36      8.59 o
  -6   8   9       89.76       91.31      9.66 o
  -5   8   9      171.64      160.04      9.38 o
  -4   8   9       76.75       75.92      6.73 o
  -3   8   9        0.09       -0.37      2.63 o
  -2   8   9        0.34        3.63      2.98 o
  -1   8   9       70.00       87.39      5.71 o
   0   8   9        3.83        2.90      2.62 o
   1   8   9      205.81      182.68      8.48 o
   2   8   9     1887.16     1818.99     30.26 o
   3   8   9        0.20        5.52      2.72 o
   4   8   9      574.66      563.33     20.88 o
   5   8   9       17.37       20.95      4.56 o
   6   8   9        6.99        5.37      3.65 o
   7   8   9       10.35       12.02      6.31 o
   8   8   9      110.20       98.15      9.01 o
   9   8   9       15.91       -2.18      7.28 o
 -10   9   9        8.10       16.54      6.33 o
  -9   9   9      196.10      218.05     16.27 o
  -8   9   9       23.21       22.02      6.06 o
  -7   9   9       44.78       34.43      7.57 o
  -6   9   9      131.31      142.29     12.41 o
  -5   9   9       90.87       66.07      8.93 o
  -4   9   9       14.92       15.06      4.07 o
  -3   9   9       18.59       30.94      5.05 o
  -2   9   9       22.66       19.63      4.62 o
  -1   9   9       11.38       13.61      4.17 o
   0   9   9        0.29       -0.30      2.89 o
   1   9   9      364.13      388.55     11.60 o
   2   9   9      102.18       92.60      6.66 o
   3   9   9      441.38      421.88     14.73 o
   4   9   9      123.22      120.02     11.82 o
   5   9   9        2.32       -3.45      3.45 o
   6   9   9       71.61       74.24      8.63 o
   7   9   9       36.27       30.88      6.18 o
  -9  10   9        1.22        9.64      7.93 o
  -8  10   9       26.92       35.91     19.23 o
  -7  10   9        2.20        0.04      5.46 o
  -6  10   9        1.29       -1.62      4.79 o
  -5  10   9        2.83        1.93      8.14 o
  -4  10   9      227.20      218.94     32.16 o
  -3  10   9      110.44       92.82      8.21 o
  -2  10   9       43.62       56.98      6.92 o
  -1  10   9      167.90      187.78     10.95 o
   0  10   9       12.52        7.74      9.55 o
   1  10   9       48.41       54.78      5.51 o
   2  10   9      111.17      164.13     26.09 o
   3  10   9       71.21       61.79      7.07 o
   4  10   9       20.84       17.34      5.52 o
   5  10   9      207.64      246.49     13.72 o
   6  10   9        1.51       -1.65      4.46 o
  -7  11   9      275.37      327.21     27.39 o
  -6  11   9      126.00      147.40     13.87 o
  -5  11   9       31.19       34.93     15.71 o
  -4  11   9       12.36       22.10      6.53 o
  -3  11   9       25.93       24.13      9.28 o
  -2  11   9       46.17       48.08      7.17 o
  -1  11   9      231.34      256.20     17.30 o
   0  11   9        4.12        9.92      4.49 o
   1  11   9       21.15       19.35      9.18 o
   2  11   9       71.28       74.45      9.18 o
   3  11   9       29.51       25.63      6.18 o
   4  11   9       13.22        0.83      9.55 o
  -3  12   9       35.01       51.64     12.50 o
  -2  12   9        1.18       -1.27      8.61 o
  -1  12   9       17.37       22.47      7.57 o
   0  12   9        0.68        0.64      7.78 o
   1  12   9       20.47       12.96     10.71 o
 -14   0  10      251.42      255.76     25.21 o
 -12   0  10       72.08       62.92     11.93 o
 -10   0  10       40.81       45.35      9.25 o
  -8   0  10     1842.31     1739.91     39.13 o
  -6   0  10     1821.95     1656.07     36.55 o
  -4   0  10       22.64       26.18      7.82 o
  -2   0  10      975.02      987.97     36.76 o
   0   0  10      822.40      756.66     29.00 o
   2   0  10        0.03        1.36      3.21 o
   4   0  10      209.27      268.93     16.89 o
   6   0  10     3121.18     3048.05    106.86 o
   8   0  10      153.86      192.74     19.27 o
  10   0  10      164.60      153.91     14.43 o
  12   0  10       49.91       57.81     15.71 o
 -14   1  10       21.05       18.05      6.55 o
 -13   1  10       16.31       12.29      5.55 o
 -12   1  10      194.25      236.92     15.49 o
 -11   1  10        6.95       19.87      5.04 o
 -10   1  10      165.54      183.39     25.80 o
  -9   1  10      103.51       87.96      6.61 o
  -8   1  10       86.64      105.46      6.88 o
  -7   1  10        4.36        4.08      2.07 o
  -6   1  10      207.66      209.81     11.33 o
  -5   1  10      392.64      407.00      9.48 o
  -4   1  10       22.13       27.50      2.85 o
  -3   1  10     1047.54     1014.32     17.26 o
  -2   1  10       93.35       86.14     10.49 o
  -1   1  10      138.01      143.47      7.86 o
   0   1  10        2.71        1.17      2.33 o
   1   1  10       31.93       42.01      5.18 o
   2   1  10       33.58       19.76      4.03 o
   3   1  10     4580.98     4764.29     91.10 o
   4   1  10       45.91       34.71      5.45 o
   5   1  10     2936.87     2990.77     51.13 o
   6   1  10      289.08      285.87      9.43 o
   7   1  10       33.10       28.77      4.03 o
   8   1  10       27.26       24.96      4.18 o
   9   1  10      253.54      285.44     10.80 o
  10   1  10      144.86      166.05     14.38 o
  11   1  10       13.17       17.78      5.16 o
  12   1  10       62.30       83.38     17.07 o
 -14   2  10       16.10        8.12      5.93 o
 -13   2  10       46.72       49.27     15.16 o
 -12   2  10       54.41       66.36      8.60 o
 -11   2  10       50.28       40.33      6.98 o
 -10   2  10       57.28       48.38      5.43 o
  -9   2  10      740.17      740.02     23.44 o
  -8   2  10      144.26      124.59     13.81 o
  -7   2  10      279.15      292.07     11.90 o
  -6   2  10     1271.69     1288.13     21.30 o
  -5   2  10      819.57      750.94     14.15 o
  -4   2  10      735.77      675.49     13.01 o
  -3   2  10      654.09      646.94     12.55 o
  -2   2  10      186.98      187.43      6.72 o
  -1   2  10       24.00       53.50      5.57 o
   0   2  10      231.43      263.64     10.82 o
   1   2  10        2.31        1.56      2.40 o
   2   2  10      350.66      253.74     23.73 o
   3   2  10      137.80      142.80      7.58 o
   4   2  10      867.13      867.66     41.79 o
   5   2  10       23.15       14.88      2.82 o
   6   2  10        1.07        2.85      2.34 o
   7   2  10        5.18        7.42      2.60 o
   8   2  10       24.38       19.14      3.64 o
   9   2  10       41.89       34.62      5.85 o
  10   2  10        9.57        9.95      4.63 o
  11   2  10        3.69        2.07      3.98 o
  12   2  10      149.13      162.23     21.71 o
 -14   3  10        0.09        2.86      8.14 o
 -13   3  10       53.45       48.60     17.11 o
 -12   3  10        9.66        4.22      4.98 o
 -11   3  10        9.53       -0.09      3.94 o
 -10   3  10      222.03      221.34     10.16 o
  -9   3  10      115.77      122.29      9.31 o
  -8   3  10       17.85       23.70      3.85 o
  -7   3  10      100.66       98.44      6.59 o
  -6   3  10       96.30       92.40      6.33 o
  -5   3  10     2689.97     2732.89     39.00 o
  -4   3  10      889.33      890.06     15.90 o
  -3   3  10      118.27      114.40      5.50 o
  -2   3  10      120.22      118.46      5.49 o
  -1   3  10      651.72      657.00     14.27 o
   0   3  10       41.37       37.83      6.12 o
   1   3  10     2386.90     2366.15     40.31 o
   2   3  10      574.98      534.24     14.06 o
   3   3  10      282.00      270.52      8.34 o
   4   3  10      581.89      532.42     12.84 o
   5   3  10       84.81       71.01      4.54 o
   6   3  10      278.72      287.63      8.28 o
   7   3  10      348.34      359.91      9.60 o
   8   3  10       19.88       17.21      3.74 o
   9   3  10       54.91       65.83      6.40 o
  10   3  10        1.52        0.17      3.39 o
  11   3  10      143.19      154.19     11.43 o
  12   3  10        2.45        7.00      8.46 o
 -13   4  10      304.53      351.71     29.46 o
 -12   4  10        3.24       -4.21      5.82 o
 -11   4  10       10.02       20.01      7.30 o
 -10   4  10       45.30       43.35      6.90 o
  -9   4  10      263.40      258.72     13.07 o
  -8   4  10        7.62       10.13      3.90 o
  -7   4  10      613.01      568.95     22.89 o
  -6   4  10      358.30      329.42     20.64 o
  -5   4  10       22.35       21.10      4.19 o
  -4   4  10      138.97      144.01      6.79 o
  -3   4  10       34.26       43.03      4.33 o
  -2   4  10      304.42      277.50     11.14 o
  -1   4  10      897.66      838.49     18.46 o
   0   4  10      390.79      427.50     12.22 o
   1   4  10       33.48       28.10      3.35 o
   2   4  10     1020.08     1004.13     18.54 o
   3   4  10       94.11      107.00      7.02 o
   4   4  10      353.47      356.41     11.21 o
   5   4  10       14.84        9.25      2.53 o
   6   4  10        0.36       -1.10      2.47 o
   7   4  10       53.63       42.64      4.51 o
   8   4  10      128.43      130.30      9.24 o
   9   4  10      200.06      200.71     14.38 o
  10   4  10       13.18        5.01      5.36 o
  11   4  10       39.85       39.75      8.27 o
 -13   5  10        0.05       -2.89      7.46 o
 -12   5  10      201.21      195.25     17.71 o
 -11   5  10        0.83       12.47      4.95 o
 -10   5  10        0.54        3.46      5.23 o
  -9   5  10       12.15       14.24      5.26 o
  -8   5  10       62.70       58.41     10.39 o
  -7   5  10      226.18      201.45     12.63 o
  -6   5  10      710.36      696.23     33.42 o
  -5   5  10       13.21       15.45      3.97 o
  -4   5  10       26.52       21.53      4.68 o
  -3   5  10      661.56      638.98     22.86 o
  -2   5  10      959.98      939.28     28.53 o
  -1   5  10       26.66       24.34      3.63 o
   0   5  10      737.94      700.47     14.47 o
   1   5  10      570.20      547.62     12.60 o
   2   5  10       63.82       55.88      4.69 o
   3   5  10      136.46      143.98      7.37 o
   4   5  10      548.17      499.23     12.67 o
   5   5  10       64.97       60.92      5.26 o
   6   5  10       37.50       37.33      4.27 o
   7   5  10      415.75      411.67     14.97 o
   8   5  10       90.15       85.84      7.76 o
   9   5  10       71.33       70.65      7.41 o
  10   5  10      160.63      190.96     15.09 o
 -12   6  10       25.45       27.47      9.93 o
 -11   6  10      157.35      179.78     14.40 o
 -10   6  10       12.73       19.53      5.50 o
  -9   6  10      205.25      217.64     14.71 o
  -8   6  10      383.19      348.08     16.29 o
  -7   6  10       51.99       51.67     12.16 o
  -6   6  10      352.90      365.07     15.96 o
  -5   6  10      189.38      192.51     14.66 o
  -4   6  10      246.33      229.34     18.46 o
  -3   6  10      169.24      171.38      8.91 o
  -2   6  10       24.42       27.13      3.45 o
  -1   6  10      614.63      576.34     15.25 o
   0   6  10       73.36       86.30      5.63 o
   1   6  10       32.25       33.50      4.10 o
   2   6  10       51.12       48.02      5.06 o
   3   6  10        0.64        2.68      2.23 o
   4   6  10       14.64       14.14      3.23 o
   5   6  10      154.35      146.76      8.38 o
   6   6  10      268.26      230.71     11.67 o
   7   6  10        1.17        6.92      3.12 o
   8   6  10        0.41       -1.01      3.81 o
   9   6  10        5.53        0.40      4.19 o
 -12   7  10        8.13       12.75      8.03 o
 -11   7  10       19.43       24.51      6.77 o
 -10   7  10       67.76       69.82      9.58 o
  -9   7  10      143.63      132.50     15.11 o
  -8   7  10       11.37       12.57      9.27 o
  -7   7  10       37.23       51.75      8.03 o
  -6   7  10      108.11      102.05      9.80 o
  -5   7  10       14.74       11.79      4.46 o
  -4   7  10       18.57       14.00      4.36 o
  -3   7  10      141.52      136.85      8.45 o
  -2   7  10       61.18       57.49      4.17 o
  -1   7  10       69.79       78.78      5.51 o
   0   7  10       96.39      108.98      6.55 o
   1   7  10       29.79       39.21      5.11 o
   2   7  10      127.62      121.50      7.02 o
   3   7  10       13.86       12.13      3.37 o
   4   7  10       10.02       10.95      3.15 o
   5   7  10        0.02        2.79      3.29 o
   6   7  10      154.09      161.90     10.41 o
   7   7  10        1.37        5.62      3.90 o
   8   7  10       80.82       82.71      8.26 o
   9   7  10        8.03       12.02      5.22 o
 -11   8  10       49.03       53.33      9.63 o
 -10   8  10       13.73       17.69      6.93 o
  -9   8  10      306.74      326.95     17.18 o
  -8   8  10      136.03      137.36     34.32 o
  -7   8  10        0.41        1.67      4.75 o
  -6   8  10       25.06       31.74      9.05 o
  -5   8  10       31.08       39.15      8.52 o
  -4   8  10      100.12      108.57     16.86 o
  -3   8  10       11.30        6.99      3.52 o
  -2   8  10       90.27       90.87      7.62 o
  -1   8  10       36.41       38.67      4.47 o
   0   8  10       48.22       55.91      5.06 o
   1   8  10        0.81        0.49      3.27 o
   2   8  10       22.05       26.31      4.24 o
   3   8  10        0.17        2.76      2.76 o
   4   8  10      396.99      335.10     13.16 o
   5   8  10       11.05        9.95      5.01 o
   6   8  10        0.20       -2.42      3.77 o
   7   8  10      195.32      211.67     14.30 o
   8   8  10       16.12        9.11      4.92 o
 -10   9  10       56.05       50.49     13.50 o
  -9   9  10        0.09       -1.03      4.69 o
  -8   9  10       15.47       13.65      7.43 o
  -7   9  10      131.28       92.65     10.39 o
  -6   9  10      256.73      298.48     20.25 o
  -5   9  10       40.70       38.06      6.87 o
  -4   9  10       57.27       68.48      7.17 o
  -3   9  10        6.48        3.01      3.37 o
  -2   9  10       25.91       37.38      5.63 o
  -1   9  10      190.58      193.33     10.93 o
   0   9  10       96.23       82.04      6.11 o
   1   9  10        0.92       -1.36      2.74 o
   2   9  10      177.15      155.93      8.58 o
   3   9  10       69.57       43.15      6.26 o
   4   9  10       67.55       59.98      7.07 o
   5   9  10       36.85       48.27      6.49 o
   6   9  10        3.69       11.99      4.52 o
   7   9  10        4.20       10.99     12.02 o
  -9  10  10        6.92        2.32      9.46 o
  -8  10  10      203.32      211.08     22.57 o
  -7  10  10       56.49       51.41      8.87 o
  -6  10  10       87.21       85.14     10.89 o
  -5  10  10        5.92        9.61      5.20 o
  -4  10  10        0.13        5.26      5.50 o
  -3  10  10        1.65        4.90      4.19 o
  -2  10  10        0.65        7.46      4.07 o
  -1  10  10      220.75      213.02     16.96 o
   0  10  10        3.37        1.03      4.81 o
   1  10  10        0.08       -0.23      3.15 o
   2  10  10       55.99       72.37      7.48 o
   3  10  10       41.99       47.13      6.55 o
   4  10  10       79.09       63.59      7.33 o
   5  10  10        7.09        8.00      6.14 o
  -7  11  10        0.35       -2.43      7.86 o
  -6  11  10      104.34      142.09     19.71 o
  -5  11  10       23.02       41.35      8.20 o
  -4  11  10       26.66       22.35      6.18 o
  -3  11  10        2.80        6.50      4.59 o
  -2  11  10       50.17       48.53      6.93 o
  -1  11  10       20.75       24.49      5.80 o
   0  11  10      220.95      217.85     12.74 o
   1  11  10      167.05      159.27     20.14 o
   2  11  10        5.41       -5.32      7.14 o
   3  11  10      174.25      193.26     15.20 o
   4  11  10       21.56       21.91      7.51 o
  -2  12  10       12.90        8.05      6.13 o
  -1  12  10       18.45       15.77     15.32 o
 -13   0  11        3.33       -5.64      7.00 o
 -11   0  11      103.92       99.52     14.53 o
  -9   0  11      285.68      254.15     18.43 o
  -7   0  11      380.34      382.92     13.96 o
  -5   0  11      122.63      126.74      8.07 o
  -3   0  11       81.60       96.18      7.00 o
  -1   0  11     3202.58     3494.32     96.85 o
   1   0  11       60.36       54.67      8.78 o
   3   0  11      613.78      685.78     29.75 o
   5   0  11      909.93      880.08     36.32 o
   7   0  11      507.37      485.12     19.02 o
   9   0  11       12.36       10.00      5.87 o
  11   0  11       17.60       28.75     10.39 o
 -14   1  11       29.60       49.87      9.15 o
 -13   1  11       68.82       73.19      9.89 o
 -12   1  11       71.57       88.18     10.31 o
 -11   1  11       21.16       45.45     13.30 o
 -10   1  11       10.39        5.38      3.94 o
  -9   1  11      731.29      713.06     23.29 o
  -8   1  11      349.13      339.95     21.55 o
  -7   1  11       13.66       11.30      2.42 o
  -6   1  11      588.31      588.75     18.75 o
  -5   1  11      178.40      190.30     11.21 o
  -4   1  11      285.33      267.82      7.55 o
  -3   1  11       96.05      103.52      6.23 o
  -2   1  11      474.83      454.08     12.29 o
  -1   1  11      365.61      345.24     12.77 o
   0   1  11        6.51        5.64      2.72 o
   1   1  11     1513.38     1453.67     49.48 o
   2   1  11       41.40       41.44      9.11 o
   3   1  11       15.34       18.02      4.31 o
   4   1  11     1273.93     1183.69     59.89 o
   5   1  11      366.10      368.67     15.21 o
   6   1  11       55.62       36.26      4.83 o
   7   1  11        2.33       -2.54      3.64 o
   8   1  11        0.42       -0.68      2.52 o
   9   1  11      205.40      220.83     10.50 o
  10   1  11      261.40      284.29     13.99 o
  11   1  11        5.61       15.30      5.11 o
 -14   2  11        0.70       -2.49     10.21 o
 -13   2  11        1.70       -0.35      4.57 o
 -12   2  11       75.14       80.91      9.73 o
 -11   2  11        0.89        6.72      3.97 o
 -10   2  11       26.51       33.59      6.44 o
  -9   2  11        5.81        2.60      2.87 o
  -8   2  11        0.08        0.05      2.58 o
  -7   2  11       76.20       95.01      6.98 o
  -6   2  11       18.18       34.12      3.47 o
  -5   2  11     1283.79     1314.04     26.26 o
  -4   2  11     3887.79     3856.55     52.96 o
  -3   2  11       20.25       15.46      2.33 o
  -2   2  11       10.66       20.20      4.67 o
  -1   2  11      403.11      343.90     12.81 o
   0   2  11      190.28      179.10      9.37 o
   1   2  11     1349.82     1219.47     30.25 o
   2   2  11      337.76      315.81     13.28 o
   3   2  11      444.36      403.86     15.43 o
   4   2  11      127.45      126.25      9.81 o
   5   2  11        2.86       -0.64      2.27 o
   6   2  11       44.61       48.17      4.86 o
   7   2  11       13.29       18.97      3.54 o
   8   2  11       96.58      105.98      8.45 o
   9   2  11       91.72      102.30      9.20 o
  10   2  11        9.85       -0.71      5.17 o
  11   2  11       18.65        9.08      5.64 o
 -13   3  11       68.43      101.95     16.71 o
 -12   3  11        4.15       16.78      9.57 o
 -11   3  11        8.26        6.02      6.14 o
 -10   3  11      579.88      543.39     16.34 o
  -9   3  11        4.57        3.17      2.81 o
  -8   3  11      608.87      612.45     22.87 o
  -7   3  11      537.96      503.33     14.08 o
  -6   3  11       95.68       93.89      6.41 o
  -5   3  11     1440.00     1367.46     22.64 o
  -4   3  11      181.48      187.97      7.65 o
  -3   3  11      236.50      227.35      8.48 o
  -2   3  11       32.48       32.21      4.78 o
  -1   3  11      117.28      120.70      8.43 o
   0   3  11      162.39      173.28      9.72 o
   1   3  11       63.87       63.37      6.84 o
   2   3  11      341.52      332.14     11.03 o
   3   3  11      134.26      114.79      7.48 o
   4   3  11      402.65      396.30     12.69 o
   5   3  11      161.30      156.00      8.82 o
   6   3  11       34.19       44.75      5.61 o
   7   3  11       22.87       27.32      3.82 o
   8   3  11      329.63      321.32     15.51 o
   9   3  11        5.67        1.07      5.96 o
  10   3  11       32.76       34.14      9.89 o
  11   3  11        1.84        1.82      7.53 o
 -13   4  11       15.54       34.96     10.96 o
 -12   4  11       19.05       13.86      8.18 o
 -11   4  11       10.47        8.76      4.53 o
 -10   4  11       29.65       20.62      5.92 o
  -9   4  11      266.13      261.72     13.53 o
  -8   4  11        2.83        5.97      4.10 o
  -7   4  11      223.15      236.89     12.31 o
  -6   4  11      766.13      729.19     22.89 o
  -5   4  11      213.36      216.23     11.84 o
  -4   4  11      103.58      118.65      6.93 o
  -3   4  11       56.39       76.23      5.77 o
  -2   4  11      410.31      408.45     14.55 o
  -1   4  11        4.37        2.37      2.76 o
   0   4  11      322.60      280.64     15.65 o
   1   4  11      623.29      620.72     16.04 o
   2   4  11       31.12       27.90      3.61 o
   3   4  11        2.70        2.84      2.32 o
   4   4  11      925.21      928.41     24.30 o
   5   4  11       33.75       40.96      4.52 o
   6   4  11      454.80      434.08     27.82 o
   7   4  11        2.82        2.20      2.74 o
   8   4  11       25.94       20.95      4.67 o
   9   4  11        0.06        2.93      4.62 o
  10   4  11       18.27       20.55      6.47 o
 -12   5  11      104.11      103.19     11.58 o
 -11   5  11       92.00      111.32     11.50 o
 -10   5  11       19.13       13.86      5.34 o
  -9   5  11        0.53        1.27      3.59 o
  -8   5  11      110.15      105.90     10.23 o
  -7   5  11      985.96      944.11     37.60 o
  -6   5  11       73.59       71.98      8.10 o
  -5   5  11      102.23      129.29     10.32 o
  -4   5  11      136.57      137.98     15.46 o
  -3   5  11        7.18       11.35      3.91 o
  -2   5  11        1.10        0.87      2.74 o
  -1   5  11      271.67      240.69      9.30 o
   0   5  11      302.18      295.60     10.57 o
   1   5  11      700.48      777.51     16.14 o
   2   5  11       85.02       81.36      5.75 o
   3   5  11       67.04       66.32      5.21 o
   4   5  11       70.85       71.54      5.63 o
   5   5  11      558.41      565.48     14.28 o
   6   5  11       16.43       29.11      3.78 o
   7   5  11       56.26       53.04      6.60 o
   8   5  11        3.95        7.68      4.10 o
   9   5  11      116.76      136.15     13.21 o
  10   5  11      134.10      119.27     12.69 o
 -12   6  11        8.07       -1.90      5.75 o
 -11   6  11        0.77       -5.25      6.32 o
 -10   6  11        3.34        6.75      5.18 o
  -9   6  11       81.67       65.09     13.19 o
  -8   6  11       23.12       23.71      5.63 o
  -7   6  11      165.15      194.21     30.96 o
  -6   6  11      267.39      250.96     14.06 o
  -5   6  11        1.16       -2.65      2.74 o
  -4   6  11      639.16      623.71     21.40 o
  -3   6  11       50.05       61.03      7.41 o
  -2   6  11       88.62       90.43      5.93 o
  -1   6  11      719.26      738.67     18.35 o
   0   6  11        0.15        1.31      2.47 o
   1   6  11        2.71        2.67      2.59 o
   2   6  11     1711.59     1741.68     29.20 o
   3   6  11       36.24       38.44      4.54 o
   4   6  11      294.52      333.76     10.74 o
   5   6  11        1.95        3.87      2.61 o
   6   6  11        2.76        4.24      3.70 o
   7   6  11       11.31       21.94      4.94 o
   8   6  11      202.26      211.85     12.32 o
   9   6  11       29.64       32.73      5.96 o
 -12   7  11       67.43       73.60     15.07 o
 -11   7  11        7.74       11.23      5.64 o
 -10   7  11        0.63       -2.49      4.75 o
  -9   7  11      223.29      253.86     16.55 o
  -8   7  11      265.10      274.29     16.52 o
  -7   7  11        1.59        6.69      4.21 o
  -6   7  11       36.14       35.09      6.69 o
  -5   7  11       13.45       13.37      5.01 o
  -4   7  11        9.37        1.31      4.34 o
  -3   7  11        1.39       -2.70      2.70 o
  -2   7  11        2.23        1.45      2.87 o
  -1   7  11        8.17        7.15      2.74 o
   0   7  11      230.12      226.90      8.66 o
   1   7  11       32.52       34.94      4.27 o
   2   7  11       25.16       30.84      4.25 o
   3   7  11       39.61       49.17      5.11 o
   4   7  11      118.76      114.58      7.33 o
   5   7  11        0.34        3.77      4.81 o
   6   7  11        3.00       10.35      4.35 o
   7   7  11      276.68      285.91     14.08 o
   8   7  11        7.98        3.63      4.22 o
   9   7  11       38.24       45.67     12.50 o
 -10   8  11        5.06        5.02      5.48 o
  -9   8  11       91.03       94.49     18.28 o
  -8   8  11        0.13       -4.08      4.48 o
  -7   8  11      153.67      147.92     13.00 o
  -6   8  11       58.96       51.20      8.16 o
  -5   8  11        6.09       10.17      5.05 o
  -4   8  11      902.14      902.91     55.74 o
  -3   8  11        0.88        3.28      3.36 o
  -2   8  11      336.91      295.07     11.88 o
  -1   8  11      293.89      294.54     20.09 o
   0   8  11       83.43       78.50      5.98 o
   1   8  11        0.00       -0.69      2.62 o
   2   8  11       90.28      112.68      7.35 o
   3   8  11       13.22       15.64      3.66 o
   4   8  11      479.43      479.66     16.26 o
   5   8  11      138.68      119.45      9.72 o
   6   8  11      140.32      148.69     10.79 o
   7   8  11        1.65        5.79      4.67 o
   8   8  11       41.13       33.35     12.86 o
  -9   9  11        2.80       -3.50      4.94 o
  -8   9  11        0.69        4.47      4.45 o
  -7   9  11      181.87      165.39     14.32 o
  -6   9  11        0.00       -4.78      5.30 o
  -5   9  11      399.74      445.66     19.97 o
  -4   9  11       42.45       36.89      6.99 o
  -3   9  11       73.26       71.85      7.48 o
  -2   9  11        7.72        8.87      3.92 o
  -1   9  11       31.20       35.60      5.49 o
   0   9  11       41.45       37.90      5.06 o
   1   9  11       46.88       57.91      5.70 o
   2   9  11      183.95      191.59      9.52 o
   3   9  11       39.68       41.36      5.91 o
   4   9  11       19.55       21.22      5.26 o
   5   9  11       78.88       81.00      9.21 o
   6   9  11        3.82       -1.95      4.56 o
  -8  10  11       42.34       40.60     12.71 o
  -7  10  11        0.11        3.07      5.78 o
  -6  10  11      102.54       83.70     12.16 o
  -5  10  11       23.76       25.63      6.87 o
  -4  10  11       35.35       40.11      9.43 o
  -3  10  11       36.21       51.25      7.05 o
  -2  10  11       34.20       32.73      6.00 o
  -1  10  11       38.60       44.29      6.51 o
   0  10  11      120.74      115.83     11.51 o
   1  10  11       30.21       26.29      6.63 o
   2  10  11        4.18       -2.83      4.09 o
   3  10  11      197.76      204.83     12.34 o
   4  10  11        9.85        8.40      4.67 o
   5  10  11        0.00        2.36      6.28 o
  -6  11  11        1.83       11.21      8.86 o
  -5  11  11       34.89       49.10     11.93 o
  -4  11  11       28.07       41.96      8.41 o
  -3  11  11       41.02       29.99      7.63 o
  -2  11  11       24.84       27.24      6.18 o
  -1  11  11       33.41       25.74      5.87 o
   0  11  11       11.31        7.09      4.48 o
   1  11  11       25.68       37.42     11.71 o
   3  11  11       42.58       62.18      9.35 o
  -2  12  11       39.69       53.53     14.75 o
 -14   0  12       13.50       18.53      9.39 o
 -12   0  12       50.64       81.67     13.96 o
 -10   0  12       74.34       68.10     12.18 o
  -8   0  12        7.19        1.00      3.95 o
  -6   0  12      355.20      363.60     23.21 o
  -4   0  12     2423.74     2481.04     53.48 o
  -2   0  12       61.91       96.83     12.46 o
   0   0  12     2293.59     2062.87     64.21 o
   2   0  12      854.84      891.51     35.64 o
   4   0  12     2607.32     2461.33     76.78 o
   6   0  12     1700.49     1607.67     57.67 o
   8   0  12      173.24      191.26     19.07 o
  10   0  12       13.68       16.14      8.09 o
 -14   1  12        0.70        7.45      6.33 o
 -13   1  12       34.01       38.65      7.79 o
 -12   1  12       95.88       99.21     14.23 o
 -11   1  12        1.00       -0.79      3.68 o
 -10   1  12       33.64       27.57      5.43 o
  -9   1  12       14.26       19.24      4.69 o
  -8   1  12      761.57      763.97     18.81 o
  -7   1  12      114.63      120.12      6.21 o
  -6   1  12      152.20      146.48      6.50 o
  -5   1  12      165.24      165.18      6.44 o
  -4   1  12      346.93      349.11      9.12 o
  -3   1  12      209.24      193.99      8.11 o
  -2   1  12       30.46       21.27      3.29 o
  -1   1  12      131.64      125.44     13.73 o
   0   1  12       33.91       38.10      5.50 o
   1   1  12       99.48       86.93      7.92 o
   2   1  12        0.16        1.14      2.91 o
   3   1  12      966.67      975.33     27.38 o
   4   1  12      457.34      405.69     16.24 o
   5   1  12      209.33      179.53     12.64 o
   6   1  12       11.39       10.97      5.18 o
   7   1  12      356.29      392.57     16.79 o
   8   1  12      460.63      444.55     17.81 o
   9   1  12        0.46       -3.46      4.91 o
  10   1  12      379.31      431.38     16.76 o
  11   1  12        2.74       -2.36     10.23 o
 -14   2  12      188.77      199.76     22.60 o
 -13   2  12       23.52       24.54      7.08 o
 -12   2  12       95.98      101.58     11.29 o
 -11   2  12        8.06        4.40      4.29 o
 -10   2  12        3.97       16.57      7.30 o
  -9   2  12       95.77       92.92      7.35 o
  -8   2  12      299.63      287.41     19.72 o
  -7   2  12      411.44      395.04     12.48 o
  -6   2  12      746.36      697.82     14.47 o
  -5   2  12       59.13       68.59      4.57 o
  -4   2  12       41.91       41.13      3.87 o
  -3   2  12      490.02      506.96     11.43 o
  -2   2  12      100.66       91.51      5.74 o
  -1   2  12      289.32      293.63     12.28 o
   0   2  12      201.13      190.26     10.42 o
   1   2  12       70.10       62.01      6.89 o
   2   2  12      510.13      427.17     16.22 o
   3   2  12      271.67      262.42     18.03 o
   4   2  12       39.47       31.01      5.51 o
   5   2  12      148.45      153.24     11.51 o
   6   2  12       18.25       28.52      5.49 o
   7   2  12      163.72      161.18     13.18 o
   8   2  12      290.21      325.86     13.23 o
   9   2  12        1.32        4.74      5.46 o
  10   2  12       75.10       82.22     10.68 o
  11   2  12       55.56       66.85     14.64 o
 -13   3  12       44.99       36.96     12.11 o
 -12   3  12        0.02        3.39      6.43 o
 -11   3  12       88.73       87.10     14.89 o
 -10   3  12        6.99        4.72      4.12 o
  -9   3  12       17.11       30.65      6.04 o
  -8   3  12       52.76       53.60      8.53 o
  -7   3  12       14.71       11.45      3.99 o
  -6   3  12      698.61      710.37     31.21 o
  -5   3  12      836.30      800.06     18.53 o
  -4   3  12       34.06       28.24      3.86 o
  -3   3  12     2778.21     2842.67     48.31 o
  -2   3  12        5.21        5.66      2.90 o
  -1   3  12      339.38      332.69     23.12 o
   0   3  12      762.46      716.73     47.32 o
   1   3  12       47.32       52.75     10.45 o
   2   3  12      169.35      164.42     11.03 o
   3   3  12      151.97      184.00      9.46 o
   4   3  12       61.59       77.84      6.72 o
   5   3  12     1358.82     1373.67     42.29 o
   6   3  12      133.84      130.83      8.76 o
   7   3  12      153.00      151.98      9.61 o
   8   3  12        4.08        4.51      4.37 o
   9   3  12        0.55        8.78      7.71 o
  10   3  12       59.19       53.07     13.21 o
 -12   4  12       89.84      139.34     20.43 o
 -11   4  12       12.00       15.99      6.06 o
 -10   4  12       93.81      121.14     11.35 o
  -9   4  12        8.44       16.62      4.83 o
  -8   4  12        0.16       -2.66      3.08 o
  -7   4  12        0.03        0.26      7.20 o
  -6   4  12       75.03       66.79      7.50 o
  -5   4  12      118.84      104.63      9.28 o
  -4   4  12      238.71      196.08     16.97 o
  -3   4  12      736.39      727.88     23.77 o
  -2   4  12       55.83       58.57      8.93 o
  -1   4  12       85.79       73.50      7.44 o
   0   4  12        0.52        4.57      2.82 o
   1   4  12        1.56        7.46      2.97 o
   2   4  12        0.86        2.53      2.64 o
   3   4  12       17.51       18.87      4.36 o
   4   4  12      241.75      247.71     13.93 o
   5   4  12      157.17      152.32     10.60 o
   6   4  12       60.56       88.60      6.85 o
   7   4  12        1.23       -1.42      2.53 o
   8   4  12        8.89        0.54      4.99 o
   9   4  12       17.20       20.71      9.93 o
  10   4  12       52.83       62.53     14.36 o
 -12   5  12       21.79       28.21     10.68 o
 -11   5  12       26.88       34.07      9.80 o
 -10   5  12       52.58       46.65      7.65 o
  -9   5  12        0.62       -4.01      4.01 o
  -8   5  12       68.11       82.56      9.50 o
  -7   5  12        0.45        5.39      4.30 o
  -6   5  12      332.97      325.64     15.16 o
  -5   5  12        7.17       14.59      4.28 o
  -4   5  12       68.64       68.79     11.55 o
  -3   5  12       25.84       25.96      4.09 o
  -2   5  12      107.45       93.22      8.30 o
  -1   5  12      351.20      330.19     13.91 o
   0   5  12        1.52       -0.52      2.53 o
   1   5  12      330.71      359.78     12.30 o
   2   5  12      773.15      792.28     19.84 o
   3   5  12       32.21       36.02      4.30 o
   4   5  12      118.94       95.31      6.63 o
   5   5  12        2.61        3.36      2.67 o
   6   5  12       12.78       11.97      3.63 o
   7   5  12       78.01       81.57      7.77 o
   8   5  12      312.41      339.26     13.80 o
   9   5  12        2.22       -4.32      4.65 o
 -12   6  12       10.08       10.21     10.25 o
 -11   6  12       15.64       22.75      5.78 o
 -10   6  12       30.76       36.21      7.12 o
  -9   6  12      182.57      164.53     18.89 o
  -8   6  12       18.68       12.25      4.93 o
  -7   6  12      173.77      180.63     13.33 o
  -6   6  12        1.11       -2.25      3.70 o
  -5   6  12      100.92       86.93      8.68 o
  -4   6  12      169.46      202.88     20.93 o
  -3   6  12       44.15       46.91      7.01 o
  -2   6  12        5.66        5.25      2.76 o
  -1   6  12       31.37       36.68      6.66 o
   0   6  12      104.47      132.04      8.50 o
   1   6  12       25.32       37.07      4.51 o
   2   6  12      931.75      898.51     18.86 o
   3   6  12       34.91       39.42      4.63 o
   4   6  12      128.32      147.59      9.93 o
   5   6  12        3.34        3.47      3.10 o
   6   6  12       78.64       72.17      7.40 o
   7   6  12        2.06        3.05      3.59 o
   8   6  12       26.20       16.45      5.33 o
 -11   7  12        3.77       15.00      6.92 o
 -10   7  12        1.11        5.70      5.04 o
  -9   7  12       10.84       10.23      5.03 o
  -8   7  12       93.49      116.04     16.19 o
  -7   7  12        9.63        9.82      5.17 o
  -6   7  12       50.90       53.73      7.85 o
  -5   7  12       78.11       80.87      9.37 o
  -4   7  12      118.77       79.43      9.13 o
  -3   7  12        0.20        3.54      4.93 o
  -2   7  12       67.08       73.06      6.91 o
  -1   7  12        3.12       -0.31      2.93 o
   0   7  12       49.91       61.23      5.43 o
   1   7  12      113.66      115.23      7.26 o
   2   7  12       87.84      102.88      6.90 o
   3   7  12       37.70       37.55      4.66 o
   4   7  12      333.17      316.14     11.73 o
   5   7  12      204.29      203.60     12.01 o
   6   7  12       36.67       24.66      5.27 o
   7   7  12        0.10        3.63      4.21 o
   8   7  12       16.44       16.86      9.25 o
 -10   8  12        5.93       13.64      6.52 o
  -9   8  12      101.74      125.76     13.01 o
  -8   8  12        1.03       -3.82      3.82 o
  -7   8  12       97.11      106.44     11.55 o
  -6   8  12        1.30        7.35      4.29 o
  -5   8  12      174.59      174.81     13.92 o
  -4   8  12       83.24       66.65      9.13 o
  -3   8  12       26.74       23.49      4.87 o
  -2   8  12        3.91        0.90      3.01 o
  -1   8  12      145.55      147.00     11.98 o
   0   8  12      118.58      137.16      7.95 o
   1   8  12        0.42        3.76      3.29 o
   2   8  12      126.71      130.16      8.12 o
   3   8  12       89.68       90.28      7.17 o
   4   8  12        2.19        2.74      4.15 o
   5   8  12      126.19      125.29      9.94 o
   6   8  12       22.39       39.88      6.64 o
   7   8  12      150.85      154.73     20.32 o
  -8   9  12        1.35        1.83      5.14 o
  -7   9  12        4.29        4.32      4.68 o
  -6   9  12      393.31      349.34     18.09 o
  -5   9  12       51.32       82.55     21.68 o
  -4   9  12       45.08       33.11      7.22 o
  -3   9  12        6.74       16.81      4.57 o
  -2   9  12        9.78        8.80      4.11 o
  -1   9  12        0.18        4.76      3.79 o
   0   9  12      493.16      535.39     59.14 o
   1   9  12       16.70       19.91      4.24 o
   2   9  12      125.72      124.03      8.39 o
   3   9  12      203.31      174.33     14.99 o
   4   9  12        2.51        2.87      4.08 o
   5   9  12       28.20       30.67      7.35 o
  -7  10  12      115.31      161.55     21.18 o
  -6  10  12       81.87       97.20     11.47 o
  -5  10  12        4.19        7.89      5.87 o
  -4  10  12       22.78       19.50      5.07 o
  -3  10  12       26.75       37.33      6.00 o
  -2  10  12        2.95       14.21      4.84 o
  -1  10  12        0.89        4.74      3.98 o
   0  10  12       30.54       34.29      8.66 o
   1  10  12       25.78       20.83      6.52 o
   2  10  12       23.52       19.43      5.50 o
   3  10  12       23.38       38.51     12.29 o
   4  10  12        5.75        8.64      6.10 o
  -5  11  12        7.51       -1.04      8.82 o
  -4  11  12       23.22       25.10     10.75 o
  -3  11  12       81.33       77.36      9.12 o
  -2  11  12       68.06       80.85      8.47 o
  -1  11  12       62.82       62.73      8.06 o
   0  11  12       16.38       19.26      5.97 o
 -13   0  13        7.93       15.11      8.36 o
 -11   0  13        0.16        3.68      6.53 o
  -9   0  13      194.71      169.30     16.64 o
  -7   0  13        0.35       -0.02      3.16 o
  -5   0  13     1324.61     1388.14     33.48 o
  -3   0  13      927.98      772.29     21.97 o
  -1   0  13      201.88      199.98     14.57 o
   1   0  13      354.76      399.03     22.10 o
   3   0  13     1067.63      909.15     37.92 o
   5   0  13      425.18      359.71     22.89 o
   7   0  13       75.05       77.56     12.93 o
   9   0  13        0.01       -3.11      6.50 o
 -14   1  13      113.21      137.09     19.60 o
 -13   1  13       33.60       38.46     10.61 o
 -12   1  13        2.69       11.07      5.10 o
 -11   1  13       89.38      102.49     16.05 o
 -10   1  13       11.12       -0.45      4.61 o
  -9   1  13      126.95      134.34     10.98 o
  -8   1  13      401.78      365.53     12.27 o
  -7   1  13      122.53      120.41      6.41 o
  -6   1  13      630.28      593.00     14.73 o
  -5   1  13      828.91      763.87     15.54 o
  -4   1  13       51.36       55.72      4.39 o
  -3   1  13       73.70       85.30      5.27 o
  -2   1  13       25.91       17.59      5.10 o
  -1   1  13        0.49        8.98      3.47 o
   0   1  13        7.44       13.17      3.99 o
   1   1  13      564.19      568.81     45.48 o
   2   1  13       12.80       26.14      5.30 o
   3   1  13        0.05        0.30      3.51 o
   4   1  13      432.81      398.41     25.34 o
   5   1  13      125.78      143.34     16.18 o
   6   1  13       11.91        4.71      6.52 o
   7   1  13       68.66       71.66      8.97 o
   8   1  13      101.81       85.94     23.64 o
   9   1  13        0.48       -0.95      5.54 o
  10   1  13        6.19        6.28      8.03 o
 -13   2  13       62.30       88.78     16.82 o
 -12   2  13       25.50       21.08      6.69 o
 -11   2  13        2.00       -1.02      4.34 o
 -10   2  13       54.36       59.96      8.22 o
  -9   2  13       63.87       68.06      6.52 o
  -8   2  13       51.38       70.56      7.76 o
  -7   2  13      418.67      384.94     14.25 o
  -6   2  13      872.40      844.82     16.79 o
  -5   2  13      377.82      354.31      9.76 o
  -4   2  13     1163.58     1031.60     19.47 o
  -3   2  13       66.41       75.62      4.99 o
  -2   2  13      327.68      356.72     10.97 o
  -1   2  13      192.04      179.62     10.94 o
   0   2  13      487.27      443.43     19.34 o
   1   2  13       97.95       97.02     16.53 o
   2   2  13       76.62       94.67      8.99 o
   3   2  13      287.27      309.45     14.27 o
   4   2  13      123.41      135.52     10.97 o
   5   2  13      856.62      779.51     25.49 o
   6   2  13      122.23      112.49     10.65 o
   7   2  13        2.15        7.87      4.92 o
   8   2  13       22.57       24.41      6.19 o
   9   2  13        0.34        5.07      7.25 o
  10   2  13        4.94       -1.57      7.57 o
 -13   3  13        0.65       -0.57      8.03 o
 -12   3  13      145.00      166.80     21.10 o
 -11   3  13        0.18       -2.50      6.64 o
 -10   3  13       26.62       50.10      7.77 o
  -9   3  13       88.03       87.44      9.36 o
  -8   3  13        8.69        5.88      3.86 o
  -7   3  13      127.80      125.15     10.39 o
  -6   3  13       86.74      103.72      9.29 o
  -5   3  13      169.88      166.35      9.87 o
  -4   3  13       71.80       69.33      5.99 o
  -3   3  13      646.55      657.29     16.82 o
  -2   3  13       69.04       69.26      7.35 o
  -1   3  13        1.01        2.88      6.37 o
   0   3  13       95.43      103.02     15.14 o
   1   3  13      547.41      508.77     18.44 o
   2   3  13       10.28       14.63      4.62 o
   3   3  13        5.67        2.59      4.07 o
   4   3  13        1.53       -1.51      2.83 o
   5   3  13        2.84        2.93      3.98 o
   6   3  13      656.10      596.42     22.10 o
   7   3  13       27.76       34.08      6.66 o
   8   3  13       24.50       25.64      6.62 o
   9   3  13        8.56        8.53      7.96 o
 -12   4  13        1.12       -1.18      7.71 o
 -11   4  13       51.03       57.85     12.75 o
 -10   4  13       31.48       46.46      8.16 o
  -9   4  13       39.27       52.95     17.61 o
  -8   4  13       96.15       94.40     12.66 o
  -7   4  13        0.63        1.11      3.80 o
  -6   4  13       20.13       18.24      5.29 o
  -5   4  13      215.43      222.23     14.50 o
  -4   4  13       89.16       96.50      7.47 o
  -3   4  13        2.52       -0.72      2.46 o
  -2   4  13      430.57      415.75     19.85 o
  -1   4  13        0.04        1.22      2.98 o
   0   4  13        6.07        6.72      3.47 o
   1   4  13      565.87      586.44     20.40 o
   2   4  13     1155.58     1176.21     32.20 o
   3   4  13      363.97      339.81     12.64 o
   4   4  13      283.76      271.41     11.58 o
   5   4  13      195.29      195.33     10.84 o
   6   4  13        4.41        3.06      3.67 o
   7   4  13        1.13        3.76      3.61 o
   8   4  13       57.05       68.81     14.21 o
   9   4  13       46.10       41.25     12.07 o
 -12   5  13       12.84       10.36      9.89 o
 -11   5  13       11.19       15.96      6.73 o
 -10   5  13        2.43        8.91      5.38 o
  -9   5  13       15.06       25.65      6.01 o
  -8   5  13      215.58      209.91     14.20 o
  -7   5  13       23.08       26.70      6.46 o
  -6   5  13        0.13        0.16      3.31 o
  -5   5  13        4.62        8.04      4.19 o
  -4   5  13        9.08        8.11      3.72 o
  -3   5  13       32.02       22.89      4.33 o
  -2   5  13       19.64       28.19      6.71 o
  -1   5  13      182.00      182.26     13.14 o
   0   5  13       17.99       10.76      4.29 o
   1   5  13       23.84       32.03      4.87 o
   2   5  13       36.75       23.54      4.46 o
   3   5  13       69.07       71.69      7.02 o
   4   5  13       53.51       47.83      7.09 o
   5   5  13       21.11       14.62      4.19 o
   6   5  13        0.65        3.63      4.63 o
   7   5  13      147.39      169.36     11.08 o
   8   5  13      102.55      106.11     11.96 o
 -12   6  13       15.32       15.64      9.86 o
 -11   6  13        2.64       11.18      9.57 o
 -10   6  13       13.97        7.65      5.31 o
  -9   6  13        6.35        5.47      4.60 o
  -8   6  13        6.71       12.40      5.37 o
  -7   6  13       49.96       61.43     20.75 o
  -6   6  13        0.24        0.86      3.46 o
  -5   6  13       15.51        4.27      4.19 o
  -4   6  13      120.84      127.93     11.26 o
  -3   6  13      174.09      182.53     12.80 o
  -2   6  13       22.60       22.29      4.20 o
  -1   6  13       74.03       73.42      9.50 o
   0   6  13       23.29       28.70      6.91 o
   1   6  13      130.36      112.34      9.83 o
   2   6  13        4.70        5.52      3.58 o
   3   6  13       56.26       59.81      5.60 o
   4   6  13      198.90      189.35      9.55 o
   5   6  13      280.13      262.06     10.93 o
   6   6  13      275.87      294.37     14.18 o
   7   6  13        3.16       -0.13      3.84 o
   8   6  13        1.17       -3.04      8.25 o
 -11   7  13      167.60      219.58     24.07 o
 -10   7  13       12.25       10.29      6.57 o
  -9   7  13        2.64        6.74      4.76 o
  -8   7  13       25.30       30.00      7.66 o
  -7   7  13       11.95        9.59      5.48 o
  -6   7  13       51.52       42.22      7.70 o
  -5   7  13      209.56      216.11     14.82 o
  -4   7  13       31.49       24.75      6.07 o
  -3   7  13       90.40       77.08     10.78 o
  -2   7  13      159.99      148.59     12.33 o
  -1   7  13       12.00       13.44      3.97 o
   0   7  13       83.89       76.84      7.42 o
   1   7  13       42.65       60.47      6.83 o
   2   7  13       59.56       56.17      5.76 o
   3   7  13        9.90        6.44      3.40 o
   4   7  13       36.53       38.49      5.04 o
   5   7  13      230.25      244.60     13.09 o
   6   7  13        2.24        3.34      4.64 o
   7   7  13      111.15      107.17     16.36 o
  -9   8  13       43.20       40.38      8.46 o
  -8   8  13        2.03        1.02      5.01 o
  -7   8  13        0.04        1.42      4.24 o
  -6   8  13       48.56       44.71      7.92 o
  -5   8  13       11.13        4.03      4.52 o
  -4   8  13      189.78      179.89     13.89 o
  -3   8  13       55.49       53.42      8.31 o
  -2   8  13      225.42      236.49     12.60 o
  -1   8  13        8.32        6.53      9.18 o
   0   8  13      279.71      261.51     17.13 o
   1   8  13       15.26       14.65      3.57 o
   2   8  13       10.12        7.53      3.81 o
   3   8  13      293.07      303.93     13.21 o
   4   8  13       23.25       25.88      8.19 o
   5   8  13        0.36        1.57      5.44 o
   6   8  13        2.35        2.32      8.25 o
  -8   9  13       20.86       23.89     11.18 o
  -7   9  13       55.38       81.98     10.70 o
  -6   9  13        0.26        0.01      6.39 o
  -5   9  13        0.82       -0.61      7.16 o
  -4   9  13        3.39       -2.51      6.55 o
  -3   9  13      165.03      164.20     14.09 o
  -2   9  13        0.02        2.92      4.42 o
  -1   9  13        0.45        3.37      4.56 o
   0   9  13       51.97       53.24      8.32 o
   1   9  13      146.75      174.81     11.82 o
   2   9  13       59.36       55.25      6.11 o
   3   9  13        2.30        5.39      4.39 o
   4   9  13       14.02       14.04      5.25 o
  -6  10  13        8.54       12.07     10.32 o
  -5  10  13        0.15        3.69      6.11 o
  -4  10  13       69.40       82.73     10.30 o
  -3  10  13       13.13       12.35      5.50 o
  -2  10  13      314.89      351.17     15.39 o
  -1  10  13      108.12      116.70     11.65 o
   0  10  13       12.06        9.89      6.95 o
   1  10  13        4.13       -3.42      5.14 o
   2  10  13       57.02       58.41     20.16 o
   3  10  13       15.80       13.48      6.55 o
  -3  11  13        5.34        0.79     10.03 o
  -2  11  13        0.09       -7.36      8.53 o
   0  11  13        0.43        9.61      9.14 o
 -12   0  14      101.17       88.10     15.89 o
 -10   0  14       18.74       20.03      8.03 o
  -8   0  14       54.88       72.88     11.00 o
  -6   0  14      511.96      477.94     17.03 o
  -4   0  14       22.05       28.71      5.02 o
  -2   0  14      639.87      604.68     19.38 o
   0   0  14       32.99       50.64      9.64 o
   2   0  14     1293.79     1299.85     48.78 o
   4   0  14      176.10      115.95     14.89 o
   6   0  14      104.66      111.74     15.14 o
   8   0  14      301.47      310.36     25.53 o
  10   0  14       18.98       39.75     11.78 o
 -13   1  14        0.50       -0.98      5.07 o
 -12   1  14       16.63       18.00      7.27 o
 -11   1  14       32.67       42.85      7.43 o
 -10   1  14       16.82       16.36      5.05 o
  -9   1  14       65.39       63.29     12.62 o
  -8   1  14      228.91      237.03     13.64 o
  -7   1  14      310.58      307.32     11.30 o
  -6   1  14      793.69      767.34     16.16 o
  -5   1  14      367.10      347.87      9.89 o
  -4   1  14      197.37      171.06      7.20 o
  -3   1  14      222.09      224.89      7.71 o
  -2   1  14       91.46       73.54      5.21 o
  -1   1  14      150.22      147.24     14.87 o
   0   1  14        7.84        6.83      5.23 o
   1   1  14      121.17      118.33     10.17 o
   2   1  14       78.95       82.36      8.50 o
   3   1  14       67.88       59.27     13.80 o
   4   1  14      127.18      144.43     11.68 o
   5   1  14       31.44       40.61      7.02 o
   6   1  14        5.93        7.10     13.11 o
   7   1  14        0.02        1.40      4.54 o
   8   1  14       55.59       66.79      9.25 o
   9   1  14       43.26       36.47      7.53 o
 -13   2  14        3.48       -6.46      8.18 o
 -12   2  14       82.51       97.60     16.50 o
 -11   2  14       11.09       -7.18      7.18 o
 -10   2  14      153.63      193.91     20.14 o
  -9   2  14        2.41        6.08      4.53 o
  -8   2  14       18.91       13.97     12.18 o
  -7   2  14        6.68       10.76      4.03 o
  -6   2  14        4.99        5.08      2.91 o
  -5   2  14        0.20        1.16      2.51 o
  -4   2  14      163.04      178.33      8.65 o
  -3   2  14      269.59      257.13     18.26 o
  -2   2  14       22.06       11.22      8.98 o
  -1   2  14      181.01      174.40     11.27 o
   0   2  14      309.62      301.70     16.78 o
   1   2  14       72.43       59.24      7.42 o
   2   2  14        3.62        4.88      3.57 o
   3   2  14      176.19      200.95     14.23 o
   4   2  14       42.40       42.64      6.68 o
   5   2  14       25.16       15.16      5.55 o
   6   2  14      627.93      577.49     22.29 o
   7   2  14        4.43       17.52      5.98 o
   8   2  14       28.63       33.72      7.15 o
   9   2  14        0.39       -0.79      7.18 o
 -12   3  14        9.84       15.57      9.14 o
 -11   3  14      357.71      370.31     26.35 o
 -10   3  14       11.58        4.20      4.56 o
  -9   3  14        8.11       11.66      4.28 o
  -8   3  14       90.21       71.54     12.87 o
  -7   3  14        1.28        7.24      3.94 o
  -6   3  14      221.11      224.78     12.72 o
  -5   3  14      148.05      155.51      8.83 o
  -4   3  14      179.20      203.20      9.46 o
  -3   3  14      183.47      167.25      9.08 o
  -2   3  14      119.01      114.79      9.56 o
  -1   3  14       59.88       83.15      8.34 o
   0   3  14        4.92        5.53      4.64 o
   1   3  14      114.63      119.24     17.73 o
   2   3  14      313.13      343.30     31.35 o
   3   3  14      197.91      235.23     14.36 o
   4   3  14      210.46      190.03     21.43 o
   5   3  14      253.74      242.14     15.23 o
   6   3  14        4.77        5.58      6.95 o
   7   3  14       70.47       78.18      9.72 o
   8   3  14        9.63        6.43      5.54 o
   9   3  14       50.31       40.53     13.36 o
 -12   4  14        2.77       -6.32      6.32 o
 -11   4  14        1.76        8.86      8.32 o
 -10   4  14        1.93        8.41      5.67 o
  -9   4  14      132.96      126.84     11.73 o
  -8   4  14      324.49      298.43     15.29 o
  -7   4  14      657.72      713.62     24.61 o
  -6   4  14        0.41        2.35      3.96 o
  -5   4  14      101.33      108.81     12.05 o
  -4   4  14        0.00        1.75      3.22 o
  -3   4  14      320.17      313.77     11.66 o
  -2   4  14      185.68      197.11     12.00 o
  -1   4  14        8.75       27.92      5.48 o
   0   4  14        4.71       -0.69      3.75 o
   1   4  14       22.65       27.49      6.39 o
   2   4  14       11.03        6.04      4.38 o
   3   4  14      337.39      331.73     15.80 o
   4   4  14      115.73      137.44     11.96 o
   5   4  14       99.91      101.94     10.57 o
   6   4  14       68.15       71.50     10.03 o
   7   4  14       12.75       12.19      5.65 o
   8   4  14       32.24       26.39     10.39 o
 -11   5  14        3.43        1.67      5.62 o
 -10   5  14        8.07       15.15      5.75 o
  -9   5  14       31.17       12.31      5.84 o
  -8   5  14      118.39      126.26     11.75 o
  -7   5  14       51.23       48.25      7.45 o
  -6   5  14        0.87        3.71      4.68 o
  -5   5  14        9.66       18.58      5.44 o
  -4   5  14       92.11       90.62     12.91 o
  -3   5  14      184.27      187.18     10.25 o
  -2   5  14       39.71       45.42      5.42 o
  -1   5  14      803.86      841.96     25.93 o
   0   5  14       53.63       57.16      7.50 o
   1   5  14      145.45      124.48     11.16 o
   2   5  14        2.97        3.07      3.31 o
   3   5  14      118.71      116.92      8.86 o
   4   5  14       84.45      102.16      8.68 o
   5   5  14        0.02       -2.15      3.37 o
   6   5  14      171.44      172.92     11.12 o
   7   5  14        1.22       -4.50      4.50 o
 -12   6  14        7.53       13.71     10.86 o
 -11   6  14       24.66       45.21     11.78 o
 -10   6  14        5.04        7.20      5.30 o
  -9   6  14       30.44       29.40     14.53 o
  -8   6  14       61.03       60.50     15.21 o
  -7   6  14        6.54       11.55      5.43 o
  -6   6  14       35.26       37.69      7.70 o
  -5   6  14      173.15      176.73     13.24 o
  -4   6  14       28.18       25.10      5.48 o
  -3   6  14        0.93        1.82      4.20 o
  -2   6  14      184.96      180.04     15.43 o
  -1   6  14        9.88       11.02      8.41 o
   0   6  14       70.56       75.61      9.05 o
   1   6  14        2.27        7.29      4.30 o
   2   6  14        9.01       10.52      3.91 o
   3   6  14        9.83       13.07      5.27 o
   4   6  14       11.50        9.47      4.29 o
   5   6  14      399.01      420.12     15.83 o
   6   6  14       25.16       36.17      7.34 o
   7   6  14      359.02      402.42     27.64 o
   8   6  14       52.90       58.60     13.53 o
 -10   7  14       21.53       34.07      9.96 o
  -9   7  14        0.00        9.92      5.58 o
  -8   7  14      123.97      135.29     28.55 o
  -7   7  14       11.31        7.02      5.23 o
  -6   7  14      167.39      169.01     13.95 o
  -5   7  14       83.66       82.98      9.67 o
  -4   7  14      381.75      401.56     18.66 o
  -3   7  14        2.68        5.01      4.40 o
  -2   7  14        3.82        4.08      4.59 o
  -1   7  14       30.74       43.60      7.91 o
   0   7  14      158.22      161.43     10.48 o
   1   7  14       25.54       42.22      5.82 o
   2   7  14      326.38      336.31     13.50 o
   3   7  14       97.66      104.42      9.12 o
   4   7  14       83.38       80.08      6.91 o
   5   7  14       22.09       14.12      4.97 o
   6   7  14        0.67       -4.19      4.19 o
  -8   8  14        0.04        7.88      5.57 o
  -7   8  14      184.13      182.22     15.47 o
  -6   8  14       82.34       90.86     10.82 o
  -5   8  14        8.13        3.20      4.41 o
  -4   8  14        0.93        0.23      4.89 o
  -3   8  14        0.33       -0.53      4.35 o
  -2   8  14        8.99       24.74      6.33 o
  -1   8  14        3.53       -2.49      5.68 o
   0   8  14       56.47       61.95      7.18 o
   1   8  14       12.77       14.88      4.62 o
   2   8  14       15.29       10.59      4.51 o
   3   8  14        9.07       10.73      4.03 o
   4   8  14       60.84       56.87      7.06 o
   5   8  14       31.59       31.02      8.75 o
  -6   9  14       95.32       92.26     11.71 o
  -5   9  14        7.92        2.54      4.89 o
  -4   9  14      112.13       96.98     11.73 o
  -3   9  14       62.45       49.65     16.37 o
  -2   9  14      332.34      329.74     15.08 o
  -1   9  14       77.43       82.03      8.38 o
   0   9  14        0.18       -1.29      4.93 o
   1   9  14       87.24       74.02      8.16 o
   2   9  14       75.02       77.60      7.03 o
   3   9  14       18.14       18.35      6.40 o
  -4  10  14       23.16       39.17     12.71 o
  -3  10  14       30.56       21.95      7.57 o
  -2  10  14       31.14       33.44      6.74 o
  -1  10  14       39.16       37.11      8.92 o
   0  10  14       29.75       37.12      8.30 o
   1  10  14       89.51      120.84     17.61 o
   2  10  14        8.53       -3.97      6.09 o
 -13   0  15       58.36      100.74     16.50 o
 -11   0  15       23.65       31.35      9.68 o
  -9   0  15        7.30        7.78      6.68 o
  -7   0  15      260.14      248.49     12.52 o
  -5   0  15      744.21      686.57     21.61 o
  -3   0  15       12.67       10.23      3.99 o
  -1   0  15       89.60       95.20     13.03 o
   1   0  15      822.60      790.62     35.89 o
   3   0  15        2.31        5.82      5.71 o
   5   0  15       44.36       56.21     12.07 o
   7   0  15        3.22       -4.96      6.14 o
   9   0  15       60.89       63.21     14.43 o
 -13   1  15        5.80       -7.75      7.75 o
 -12   1  15      124.73      130.56     23.84 o
 -11   1  15        1.93       12.60     11.05 o
 -10   1  15       64.65       74.53      9.67 o
  -9   1  15        4.62        1.71      4.73 o
  -8   1  15        9.28        6.41      3.16 o
  -7   1  15        1.98        2.74      2.84 o
  -6   1  15      297.51      295.01      9.54 o
  -5   1  15      429.95      428.72     11.51 o
  -4   1  15        0.06        1.70      2.26 o
  -3   1  15       35.39       43.91      4.30 o
  -2   1  15      432.61      416.62     12.70 o
  -1   1  15       82.93       87.03      8.76 o
   0   1  15       43.42       32.05      5.80 o
   1   1  15      145.37      124.44     10.84 o
   2   1  15       60.92       48.60      7.37 o
   3   1  15       31.31       41.55      8.09 o
   4   1  15      117.26      120.13     12.18 o
   5   1  15       91.53      117.25     11.73 o
   6   1  15      401.79      439.38     32.53 o
   7   1  15        0.44       -0.41      4.78 o
   8   1  15       47.60       59.34      9.11 o
   9   1  15       45.23       32.64     11.11 o
 -12   2  15       15.94       19.57      9.71 o
 -11   2  15       95.97      125.41     17.93 o
 -10   2  15      272.43      231.51     22.07 o
  -9   2  15      134.72      152.66     18.41 o
  -8   2  15       16.35       10.75      4.88 o
  -7   2  15        3.16        5.33      3.55 o
  -6   2  15       25.99       28.70      5.63 o
  -5   2  15      148.10      149.19      8.75 o
  -4   2  15        2.14        1.18      3.04 o
  -3   2  15      808.79      790.65     19.81 o
  -2   2  15      166.80      162.61      9.22 o
  -1   2  15       12.02       10.42      4.39 o
   0   2  15       88.22      115.11     16.30 o
   1   2  15        1.96        1.96      8.62 o
   2   2  15      302.00      337.41     15.77 o
   3   2  15      718.98      752.59     25.44 o
   4   2  15      313.79      291.85     45.76 o
   5   2  15      336.22      361.90     17.43 o
   6   2  15        0.11        4.03      4.46 o
   7   2  15        1.22        4.45      4.98 o
   8   2  15       39.73       41.77     18.62 o
 -12   3  15        5.71       -3.64      7.21 o
 -11   3  15        2.71       18.57     10.11 o
 -10   3  15       68.83       90.06     16.03 o
  -9   3  15        0.15       -1.16      4.11 o
  -8   3  15      145.99      137.55     11.68 o
  -7   3  15        0.22       -2.07      5.89 o
  -6   3  15        5.34        4.11      4.12 o
  -5   3  15        6.22       10.88      4.55 o
  -4   3  15       55.22       56.73      7.44 o
  -3   3  15       44.14       31.92      4.90 o
  -2   3  15      123.57      118.38     10.05 o
  -1   3  15      201.56      195.34     12.71 o
   0   3  15      146.90      129.70     20.07 o
   1   3  15        2.39        3.37      5.50 o
   2   3  15        7.22        6.18      4.44 o
   3   3  15       70.87       77.82      9.30 o
   4   3  15       27.88       38.45      8.73 o
   5   3  15       63.07       57.76     11.27 o
   6   3  15        2.28        9.08      4.60 o
   7   3  15       14.77       18.93      8.30 o
   8   3  15      114.31      139.84     17.30 o
 -11   4  15        1.81       17.64      9.14 o
 -10   4  15       31.27       52.17      9.16 o
  -9   4  15       23.65       17.53      5.83 o
  -8   4  15      181.40      180.94     14.94 o
  -7   4  15       14.16       13.87      4.94 o
  -6   4  15      287.07      306.55     15.43 o
  -5   4  15      126.37      113.60     10.76 o
  -4   4  15      244.80      227.18     10.67 o
  -3   4  15      344.68      330.09     15.68 o
  -2   4  15       49.15       50.72      5.93 o
  -1   4  15      145.42      137.25     11.16 o
   0   4  15      639.99      698.20     23.86 o
   1   4  15        6.00       10.28      5.20 o
   2   4  15       19.39       11.33      5.25 o
   3   4  15      207.96      260.42     14.84 o
   4   4  15        3.50        4.23      4.23 o
   5   4  15        4.85        6.09      4.98 o
   6   4  15      111.10      135.33     12.79 o
   7   4  15        0.90       -2.31      5.05 o
 -11   5  15       30.05       26.32      9.46 o
 -10   5  15       12.88       24.48      6.49 o
  -9   5  15       25.11       15.46      6.36 o
  -8   5  15        1.00        1.09      5.66 o
  -7   5  15        0.06       -0.64      4.45 o
  -6   5  15      275.47      250.88     17.59 o
  -5   5  15      410.56      413.63     18.18 o
  -4   5  15       13.93       11.68      7.28 o
  -3   5  15        1.76        3.02      3.24 o
  -2   5  15      270.09      271.64     11.83 o
  -1   5  15       75.20       78.50      9.20 o
   0   5  15      147.08      143.07     11.88 o
   1   5  15      134.35      135.05     16.69 o
   2   5  15       76.23       72.25      8.88 o
   3   5  15       33.23       20.16      9.75 o
   4   5  15       97.72       96.62     12.25 o
   5   5  15      150.09      167.00     18.96 o
   6   5  15       62.10       49.79      8.95 o
 -11   6  15        0.16       -2.29      7.75 o
 -10   6  15       70.11       74.14     19.32 o
  -9   6  15        3.35        3.26      4.97 o
  -8   6  15        5.89       12.58      5.30 o
  -7   6  15        0.80        1.88      4.86 o
  -6   6  15        3.98       -2.88      4.02 o
  -5   6  15       21.22       25.50      7.84 o
  -4   6  15      185.67      192.15     26.25 o
  -3   6  15        4.92        2.45      4.43 o
  -2   6  15       19.90       25.48      4.84 o
  -1   6  15        3.00        8.07      7.11 o
   0   6  15       17.56       18.99      5.42 o
   1   6  15      128.53      113.32     11.33 o
   2   6  15       78.20       84.98     10.15 o
   3   6  15      153.25      181.13     11.60 o
   4   6  15       67.43       67.55      7.43 o
   5   6  15        6.78        3.14      4.42 o
   6   6  15        0.00        1.21      5.98 o
   7   6  15       10.76       19.71     10.93 o
  -9   7  15       72.64       72.81     14.36 o
  -8   7  15        6.23        3.17      4.96 o
  -7   7  15      224.15      204.09     15.74 o
  -6   7  15       21.58       22.92      9.66 o
  -5   7  15       42.82       43.39      8.02 o
  -4   7  15        1.85       -3.62      3.92 o
  -3   7  15        3.61       -0.27      4.56 o
  -2   7  15       31.11       31.55      7.05 o
  -1   7  15       68.60       70.12      8.90 o
   0   7  15        9.74       11.83      5.05 o
   1   7  15       74.24       84.16      8.42 o
   2   7  15        0.11        5.79      4.15 o
   3   7  15       86.63       93.09      8.92 o
   4   7  15       77.83       90.12      8.83 o
   5   7  15       46.84       53.30      9.80 o
  -7   8  15       77.94       77.22     10.94 o
  -6   8  15       71.17       81.90     10.15 o
  -5   8  15       44.69       49.29      9.05 o
  -4   8  15        0.70        4.05      5.14 o
  -3   8  15        9.84        6.71      5.50 o
  -2   8  15      222.78      246.52     16.78 o
  -1   8  15       35.68       44.56      9.02 o
   0   8  15       18.43       19.45      5.52 o
   1   8  15       89.74       84.50     11.43 o
   2   8  15       10.92       13.29      4.61 o
   3   8  15        4.48        6.57      4.23 o
   4   8  15        6.95        6.36      9.39 o
  -5   9  15        0.28       -7.78      7.78 o
  -4   9  15        6.46       -3.05      5.10 o
  -3   9  15        3.93        5.07      6.86 o
  -2   9  15        1.08       14.40      6.93 o
  -1   9  15       92.03       92.43     11.60 o
   0   9  15        1.84       10.93      6.49 o
   1   9  15       65.32       58.73      9.20 o
   2   9  15        0.46       11.23      6.26 o
 -12   0  16       13.46       12.57      9.36 o
 -10   0  16      137.30      121.95     16.57 o
  -8   0  16      312.18      265.15     19.18 o
  -6   0  16       37.62       25.16      5.38 o
  -4   0  16        4.52        0.98      3.50 o
  -2   0  16        2.09       -0.22      3.46 o
   0   0  16      271.36      242.04     20.21 o
   2   0  16       76.13       77.06     13.71 o
   4   0  16      152.09      141.88     18.36 o
   6   0  16      447.15      455.52     29.07 o
   8   0  16        0.91        2.11      8.36 o
 -12   1  16       25.92       42.10     13.36 o
 -11   1  16       53.14       49.14     11.96 o
 -10   1  16        0.00        4.00      6.07 o
  -9   1  16        3.52        9.18      6.86 o
  -8   1  16       88.01       82.14      9.06 o
  -7   1  16       92.88       84.24      8.96 o
  -6   1  16       14.60        9.14      3.75 o
  -5   1  16      527.11      521.17     15.51 o
  -4   1  16       74.95       61.75      6.26 o
  -3   1  16      157.17      151.96      9.13 o
  -2   1  16      388.83      356.11     12.71 o
  -1   1  16        0.86       -0.06      3.65 o
   0   1  16       18.53       20.02      5.34 o
   1   1  16      120.86      146.45     12.10 o
   2   1  16        1.88       -1.26      4.37 o
   3   1  16       66.46       64.00      8.49 o
   4   1  16      194.71      178.54     24.39 o
   5   1  16      101.27      105.13     11.18 o
   6   1  16      183.57      194.54     14.98 o
   7   1  16        0.54        0.36      4.91 o
   8   1  16       23.37       24.53     10.25 o
 -12   2  16       46.70       56.53     13.46 o
 -11   2  16        0.42        8.57      7.82 o
 -10   2  16        0.00        1.75      7.14 o
  -9   2  16        2.10       10.43      7.14 o
  -8   2  16       15.49       11.62     10.07 o
  -7   2  16       42.19       52.67      7.50 o
  -6   2  16       78.86       79.15      8.79 o
  -5   2  16       56.92       60.30      6.38 o
  -4   2  16        2.06        3.10      3.05 o
  -3   2  16       26.29       36.25      5.06 o
  -2   2  16       97.74       88.97      7.42 o
  -1   2  16       41.06       43.43      6.69 o
   0   2  16        3.79        6.74      3.95 o
   1   2  16        4.85        1.34      4.04 o
   2   2  16       79.82       83.25     16.02 o
   3   2  16       48.88       53.72      8.00 o
   4   2  16      480.42      449.07     21.12 o
   5   2  16       89.46      104.06     11.39 o
   6   2  16        0.21       -1.62      4.37 o
   7   2  16      117.10      106.83     12.08 o
   8   2  16       86.95       94.85     16.14 o
 -11   3  16        6.92       10.64      9.03 o
 -10   3  16       56.75       82.99     14.75 o
  -9   3  16      149.97      124.16     11.74 o
  -8   3  16        0.19        2.54      4.07 o
  -7   3  16      102.04      125.70     11.50 o
  -6   3  16      159.50      132.20     14.96 o
  -5   3  16        5.22        5.62      3.98 o
  -4   3  16      516.60      488.06     15.44 o
  -3   3  16       38.93       50.22      5.81 o
  -2   3  16        3.58        7.01      3.40 o
  -1   3  16      329.81      315.90     22.52 o
   0   3  16        0.55        8.72      4.34 o
   1   3  16        8.35        7.91      4.50 o
   2   3  16      123.17      127.18     15.39 o
   3   3  16      225.16      216.43     15.55 o
   4   3  16       64.71       83.56      9.96 o
   5   3  16        4.50        6.04      4.99 o
   6   3  16       26.79       18.97      7.43 o
   7   3  16        3.03        4.20      5.82 o
   8   3  16        9.93        3.75      8.14 o
 -10   4  16        4.74        6.99      5.59 o
  -9   4  16       37.52       43.09      7.98 o
  -8   4  16        1.49        5.23      8.41 o
  -7   4  16        2.48       -2.72      3.66 o
  -6   4  16        1.58        2.45      4.45 o
  -5   4  16      277.71      261.95     14.81 o
  -4   4  16       18.45       15.70      5.18 o
  -3   4  16        5.07        4.99      3.47 o
  -2   4  16       94.98      103.67      8.50 o
  -1   4  16      231.28      234.91     14.40 o
   0   4  16        7.96        8.01      4.53 o
   1   4  16       39.75       45.28      7.19 o
   2   4  16        0.79        1.34      4.41 o
   3   4  16        3.24        6.53      4.06 o
   4   4  16      253.06      293.99     16.85 o
   5   4  16      185.59      182.39     16.11 o
   6   4  16      104.20      105.36     11.91 o
   7   4  16      194.37      201.94     21.96 o
 -11   5  16        4.83       20.10      9.82 o
 -10   5  16       54.39       67.75      9.91 o
  -9   5  16       42.06       51.00      8.60 o
  -8   5  16       47.06       54.98     27.07 o
  -7   5  16       23.71       22.10      6.35 o
  -6   5  16       11.83       27.18      6.21 o
  -5   5  16      454.19      456.98     27.76 o
  -4   5  16      165.30      191.72     14.23 o
  -3   5  16       71.98       83.45      9.74 o
  -2   5  16       39.79       42.81      6.00 o
  -1   5  16        1.98       -3.12      3.55 o
   0   5  16      198.29      202.91     14.45 o
   1   5  16      154.62      135.84     12.49 o
   2   5  16       78.85       74.93      9.29 o
   3   5  16        3.25        0.55      4.76 o
   4   5  16       38.75       45.09      8.26 o
   5   5  16       24.58       34.81      7.86 o
   6   5  16       14.95       16.43      9.32 o
 -10   6  16        3.73        9.25     10.18 o
  -9   6  16        0.00        2.97      6.12 o
  -8   6  16        6.88        7.15      6.36 o
  -7   6  16      169.77      151.59     13.67 o
  -6   6  16       24.98       28.90     14.98 o
  -5   6  16       36.94       68.24     17.68 o
  -4   6  16       27.02       30.71     13.57 o
  -3   6  16        0.50        5.14      4.28 o
  -2   6  16       18.31       19.91      5.75 o
  -1   6  16       24.73       27.52      6.62 o
   0   6  16        8.70       15.12      5.82 o
   1   6  16       62.60       72.98      9.52 o
   2   6  16       23.25       15.39      6.15 o
   3   6  16       60.06       51.61      8.63 o
   4   6  16       84.66      100.33     11.09 o
   5   6  16      119.75      140.21     13.92 o
  -8   7  16       10.69       14.14      9.25 o
  -7   7  16       28.98       20.31      9.61 o
  -6   7  16       92.52       91.99     11.24 o
  -5   7  16       14.48       15.73      5.80 o
  -4   7  16       49.39       63.49      9.34 o
  -3   7  16        1.89       -1.46      4.36 o
  -2   7  16      379.50      368.46     18.38 o
  -1   7  16        0.73       -5.57      5.57 o
   0   7  16       21.32       41.56      7.90 o
   1   7  16        6.31       10.85      9.20 o
   2   7  16        0.10       -0.49     11.00 o
   3   7  16        0.03        3.18      6.86 o
   4   7  16       37.67       53.55     16.68 o
  -6   8  16       22.56       24.64     10.89 o
  -5   8  16        0.17       -1.71      4.87 o
  -4   8  16       10.27        8.82      9.77 o
  -3   8  16       11.00        7.42      8.20 o
  -2   8  16       23.30       27.34      7.28 o
  -1   8  16      183.94      188.60     28.87 o
   0   8  16       66.32       50.60     12.64 o
   1   8  16       12.52       13.28     12.36 o
   2   8  16        3.85       11.24      5.70 o
   3   8  16       30.34       35.16      8.17 o
 -11   0  17       48.62       36.82     10.61 o
  -9   0  17      231.22      253.90     21.85 o
  -7   0  17        3.07        1.70      4.38 o
  -5   0  17       23.59       24.19      5.76 o
  -3   0  17      151.48      164.99     13.75 o
  -1   0  17        8.37        7.39      7.75 o
   1   0  17       11.37       14.28      6.89 o
   3   0  17      140.31      145.80     18.25 o
   5   0  17      279.77      261.90     24.71 o
 -12   1  17       55.15       55.49     15.07 o
 -11   1  17        3.64        3.11      9.03 o
 -10   1  17        2.35        4.82      8.82 o
  -9   1  17        0.01       -1.96      5.79 o
  -8   1  17       36.39       26.35      8.89 o
  -7   1  17       64.09       55.20     12.41 o
  -6   1  17       52.16       53.56      5.87 o
  -5   1  17        8.05        5.46      5.08 o
  -4   1  17        0.08       -2.79      3.28 o
  -3   1  17        0.35       -2.66      2.66 o
  -2   1  17       59.63       65.69      7.09 o
  -1   1  17      226.90      230.77     14.66 o
   0   1  17      175.48      190.63     13.71 o
   1   1  17        0.91        6.59      4.68 o
   2   1  17       71.62       50.22      8.25 o
   3   1  17       38.72       36.93      9.12 o
   4   1  17       34.63       30.73      7.59 o
   5   1  17       80.93       94.68     11.11 o
   6   1  17      185.61      203.19     16.09 o
   7   1  17        1.82        0.50      8.25 o
 -11   2  17       52.65       80.31     15.57 o
 -10   2  17       10.32       24.75      9.61 o
  -9   2  17        1.46       11.21      7.61 o
  -8   2  17       23.44       23.87      6.16 o
  -7   2  17      105.61      108.32     10.78 o
  -6   2  17        0.46        4.42      4.77 o
  -5   2  17      182.53      188.02     10.59 o
  -4   2  17       25.68       32.71      5.25 o
  -3   2  17       30.19       33.44      7.22 o
  -2   2  17       15.25       11.04      3.89 o
  -1   2  17      236.82      234.34     14.63 o
   0   2  17       85.17      110.11     10.82 o
   1   2  17      117.01      113.39     11.18 o
   2   2  17      138.21      136.79     12.74 o
   3   2  17       24.62       30.50     11.78 o
   4   2  17       10.10        6.51      4.83 o
   5   2  17        0.13        9.87      5.44 o
   6   2  17       56.27       66.85      9.46 o
   7   2  17        3.65        5.36      9.68 o
 -10   3  17       78.90      100.88     16.68 o
  -9   3  17        0.04       -2.82      4.35 o
  -8   3  17       14.73       27.76     17.86 o
  -7   3  17        3.74        6.83      4.73 o
  -6   3  17        5.52        1.20      5.32 o
  -5   3  17        6.17        7.32      4.37 o
  -4   3  17       18.30       29.12      5.05 o
  -3   3  17       99.62       85.04      7.99 o
  -2   3  17       94.64      114.27      8.90 o
  -1   3  17       39.38       29.99      6.54 o
   0   3  17       19.71       21.37      5.76 o
   1   3  17       89.20       95.52     10.65 o
   2   3  17       10.14       14.77      5.48 o
   3   3  17       39.67       32.51      7.41 o
   4   3  17      180.29      195.79     15.25 o
   5   3  17        9.28        4.31      5.15 o
   6   3  17       17.27       34.60     11.21 o
 -10   4  17       57.41       76.84     10.43 o
  -9   4  17       21.38       17.28      8.46 o
  -8   4  17       31.62       32.33      9.95 o
  -7   4  17        5.12       -0.88      4.74 o
  -6   4  17       71.90       80.19      9.39 o
  -5   4  17      463.91      459.68     20.02 o
  -4   4  17      238.17      234.33     15.68 o
  -3   4  17      701.84      700.06     29.17 o
  -2   4  17       30.78       36.12      5.77 o
  -1   4  17       44.10       45.68      7.95 o
   0   4  17       23.87       24.67      6.20 o
   1   4  17       11.11       12.91      5.42 o
   2   4  17        6.67        6.41      6.00 o
   3   4  17       22.23       25.29      7.12 o
   4   4  17      135.74      173.26     14.63 o
   5   4  17        3.35        5.00      5.68 o
   6   4  17       10.30       13.36      8.82 o
 -10   5  17        1.94       -0.93      7.39 o
  -9   5  17        3.02        4.89      5.99 o
  -8   5  17        9.44        0.11      5.09 o
  -7   5  17       94.48       72.45      9.72 o
  -6   5  17        0.03       -0.24      4.55 o
  -5   5  17       20.91       20.88      9.46 o
  -4   5  17       20.23       35.61     10.18 o
  -3   5  17        9.66       15.21      6.34 o
  -2   5  17        0.38        5.57      3.66 o
  -1   5  17        8.38       12.32      5.22 o
   0   5  17       74.45       65.96      9.05 o
   1   5  17       14.25        9.75      6.91 o
   2   5  17       38.70       34.88     15.50 o
   3   5  17       28.93       33.76      7.73 o
   4   5  17        9.51       12.98      8.46 o
   5   5  17       53.69       71.74     15.03 o
   6   5  17       31.28       21.28     10.89 o
  -8   6  17        7.64       13.11      6.61 o
  -7   6  17        2.37        6.68      5.04 o
  -6   6  17      148.26      154.71     17.43 o
  -5   6  17       31.77       29.85     10.00 o
  -4   6  17       51.85       46.45     12.36 o
  -3   6  17        7.53        5.49      5.40 o
  -2   6  17      134.00      136.38     13.09 o
  -1   6  17       74.98       69.37      9.53 o
   0   6  17      177.32      200.71     22.66 o
   1   6  17        0.51        1.60      5.16 o
   2   6  17       19.67       16.38      7.09 o
   3   6  17        1.28       -2.29      4.68 o
   4   6  17        3.70       16.28      9.57 o
   5   6  17       58.39       50.60     13.28 o
  -6   7  17        1.00       -0.43      5.72 o
  -5   7  17        3.46        8.51      5.46 o
  -4   7  17        7.94       12.31      6.52 o
  -3   7  17        3.03        8.60      5.58 o
  -2   7  17        0.58       -0.18      8.45 o
  -1   7  17      176.37      162.35     14.48 o
   0   7  17       49.85       59.85      9.47 o
   1   7  17        2.18        4.65      5.94 o
   2   7  17       11.87       18.78      8.02 o
   3   7  17       23.60       21.60      9.93 o
  -2   8  17       26.00       41.75     12.86 o
  -1   8  17       25.52       34.00     11.78 o
   0   8  17        0.48       -6.75      6.75 o
   1   8  17        0.00        4.75      7.68 o
  -6   0  18      146.84      145.09     16.64 o
  -4   0  18       44.03       51.07     11.07 o
  -2   0  18      181.47      186.80     19.32 o
   0   0  18       15.43       20.39      8.78 o
   2   0  18       21.17       26.35      9.89 o
   4   0  18      160.99      182.55     22.03 o
 -11   1  18       95.38       95.06     16.64 o
 -10   1  18       30.20       78.31     14.25 o
  -9   1  18       58.51       85.88     14.86 o
  -8   1  18        0.85       -5.43      5.43 o
  -7   1  18      106.31      119.40     11.22 o
  -6   1  18        6.60       10.86      5.01 o
  -5   1  18       38.00       44.01      6.47 o
  -4   1  18      112.67      115.10      8.79 o
  -3   1  18       36.25       42.79      5.85 o
  -2   1  18        0.74        2.30      3.26 o
  -1   1  18       56.03       51.17      8.24 o
   0   1  18       34.75       48.65      7.78 o
   1   1  18        1.51       -2.44      4.79 o
   2   1  18       55.40       67.09     16.80 o
   3   1  18       30.63       60.19     11.95 o
   4   1  18        2.85        1.62     10.43 o
   5   1  18       34.08       36.25      7.80 o
 -10   2  18        4.53        3.18      8.57 o
  -9   2  18       34.58       31.46     10.36 o
  -8   2  18        7.56       -0.01      4.78 o
  -7   2  18        0.92        6.47      4.95 o
  -6   2  18        3.89        8.87     10.46 o
  -5   2  18        0.60       -3.28      3.28 o
  -4   2  18       18.46       13.96      4.22 o
  -3   2  18        4.70        9.30      4.27 o
  -2   2  18       35.03       23.63      5.15 o
  -1   2  18        1.11        4.94      4.74 o
   0   2  18       76.00       64.22      9.29 o
   1   2  18       93.32      114.12     11.99 o
   2   2  18       86.24      107.92     11.88 o
   3   2  18       80.74       71.87     10.12 o
   4   2  18       46.26       57.18      9.18 o
   5   2  18       56.74       48.19      9.03 o
 -10   3  18       67.14       69.85     15.46 o
  -9   3  18        0.66       -4.15      5.20 o
  -8   3  18       79.52      110.32     11.64 o
  -7   3  18        5.49       13.92      5.97 o
  -6   3  18        8.47        6.55      4.52 o
  -5   3  18      497.98      485.43     20.49 o
  -4   3  18       37.13       41.19      6.07 o
  -3   3  18      392.44      393.93     14.68 o
  -2   3  18      115.46      112.12      9.12 o
  -1   3  18        3.23        1.31      4.90 o
   0   3  18       26.71       37.32      7.26 o
   1   3  18      154.00      162.20     17.37 o
   2   3  18       13.66       23.97      6.46 o
   3   3  18      137.67      106.05     11.63 o
   4   3  18      116.57      119.03     15.05 o
   5   3  18       22.39        2.71      8.28 o
  -9   4  18      127.10      140.31     16.62 o
  -8   4  18        0.97        0.03      4.73 o
  -7   4  18        7.49        6.24     11.11 o
  -6   4  18        0.06        5.47      5.24 o
  -5   4  18       38.35       46.63      8.11 o
  -4   4  18       97.55       96.12     23.12 o
  -3   4  18      154.37      156.58     14.98 o
  -2   4  18       87.91       72.54      9.71 o
  -1   4  18      162.45      175.50     14.38 o
   0   4  18       58.53       51.01      8.30 o
   1   4  18       45.40       48.62     10.18 o
   2   4  18       58.06       64.88      9.58 o
   3   4  18        9.56        6.33     13.37 o
   4   4  18        4.39       11.74      6.25 o
  -9   5  18       14.75       17.75      9.46 o
  -8   5  18       12.61        4.54      6.32 o
  -7   5  18       28.36       27.43      7.32 o
  -6   5  18      214.72      227.50     16.73 o
  -5   5  18        0.12       -1.92      3.83 o
  -4   5  18       28.13       26.42      7.09 o
  -3   5  18        4.67        7.65      5.17 o
  -2   5  18       45.22       66.42      9.34 o
  -1   5  18       40.14       46.04     11.82 o
   0   5  18       79.76       62.28     12.32 o
   1   5  18       53.10       44.92      8.47 o
   2   5  18       33.99       25.35      8.61 o
   3   5  18       16.89       15.96      7.35 o
   4   5  18        0.89        9.64      9.78 o
  -7   6  18        0.03        0.79      7.03 o
  -6   6  18        4.73        3.14      5.34 o
  -5   6  18       24.43       31.11      9.98 o
  -4   6  18        8.83       19.78      6.40 o
  -3   6  18       14.78       13.25      6.04 o
  -2   6  18       20.08       24.20      6.72 o
  -1   6  18      107.01      121.23     12.42 o
   0   6  18       19.03        6.33      5.44 o
   1   6  18       22.92       17.03      7.50 o
   2   6  18       40.54       50.97     10.50 o
  -2   7  18       66.31       89.28     17.03 o
   0   7  18       14.19        9.07      8.71 o
   1   7  18        0.12       -0.11      8.11 o
  -5   0  19      147.40      138.77     17.25 o
  -3   0  19        0.14        6.11      6.50 o
  -1   0  19        8.69       14.75      7.46 o
   1   0  19       20.59       37.67     10.86 o
   3   0  19       56.85       57.21     13.32 o
 -10   1  19        4.19        2.18      8.89 o
  -9   1  19        0.02       11.43      8.21 o
  -8   1  19        0.57        1.32      7.39 o
  -7   1  19       12.36       21.69      6.38 o
  -6   1  19        5.90        5.96      5.23 o
  -5   1  19       36.53       33.96      5.26 o
  -4   1  19       35.01       46.18      6.18 o
  -3   1  19       42.68       34.65      8.17 o
  -2   1  19       78.41       94.11      8.36 o
  -1   1  19       20.12       20.57      4.90 o
   0   1  19      124.62      116.08     12.08 o
   1   1  19        2.06        9.09      4.88 o
   2   1  19        0.71        3.74      5.22 o
   3   1  19       56.51       47.84      9.03 o
   4   1  19       25.24       20.14      7.62 o
 -10   2  19        1.34        3.21      9.21 o
  -9   2  19       27.42       47.67     12.39 o
  -8   2  19       15.33       19.82      7.48 o
  -7   2  19       13.64        6.79      7.43 o
  -6   2  19        0.52        4.30      4.69 o
  -5   2  19       67.01       72.88      9.39 o
  -4   2  19      101.63      110.85      9.18 o
  -3   2  19      179.25      187.39     11.54 o
  -2   2  19       26.38       30.10      5.64 o
  -1   2  19       18.46       13.94      6.00 o
   0   2  19        0.00       -1.14      4.36 o
   1   2  19        8.87        4.65      5.01 o
   2   2  19       10.83       11.02     15.66 o
   3   2  19        6.25       11.26      6.20 o
  -9   3  19        3.32       -1.63      5.80 o
  -8   3  19       49.08       55.98     15.12 o
  -7   3  19        0.00        0.31      4.69 o
  -6   3  19        6.36        4.03      4.94 o
  -5   3  19        9.72       13.11      6.07 o
  -4   3  19      273.37      260.92     13.38 o
  -3   3  19        5.46       13.70      4.70 o
  -2   3  19        3.16       -2.63      3.51 o
  -1   3  19       51.77       43.36      7.71 o
   0   3  19        4.18        3.77      4.51 o
   1   3  19       46.37       39.15     10.50 o
   2   3  19      328.50      344.23     19.10 o
   3   3  19        0.54        0.76      5.81 o
  -9   4  19       26.38       34.96     12.25 o
  -8   4  19        1.75        2.88      7.41 o
  -7   4  19        0.69       -3.40      5.02 o
  -6   4  19       93.47      101.79     11.74 o
  -5   4  19        8.70       19.91      6.41 o
  -4   4  19        0.19       -3.16      4.44 o
  -3   4  19       42.09       49.48      7.05 o
  -2   4  19        1.37        4.11      4.14 o
  -1   4  19       95.14      106.71     11.94 o
   0   4  19       71.11       88.52     10.79 o
   1   4  19        5.53        6.08      5.86 o
   2   4  19       24.10       14.12      6.19 o
  -7   5  19       11.46       14.96      9.36 o
  -6   5  19       39.98       32.40     10.45 o
  -5   5  19       19.10       15.91      6.38 o
  -4   5  19        5.54        6.12      6.71 o
  -3   5  19        3.89        5.85      5.36 o
  -2   5  19      135.74      130.06     10.64 o
  -1   5  19      149.37      161.42     16.73 o
   0   5  19       54.66       65.76      9.86 o
   1   5  19       12.64        8.67      6.33 o
  -3   6  19        1.80       -0.54      8.96 o
  -2   6  19      150.09      157.52     21.39 o
  -1   6  19        4.46        5.79      8.36 o
   0   6  19       27.13       41.00     11.32 o
   1   6  19        3.14       13.00     10.53 o
   0   7  19        2.96        2.39     11.18 o
  -6   0  20        0.02       -1.54      7.14 o
  -4   0  20        0.01       10.43      7.75 o
  -2   0  20       13.76       16.00      9.03 o
   0   0  20      145.66      104.70     17.03 o
   2   0  20       71.60       90.38     17.03 o
  -7   1  20        7.99        4.82      6.39 o
  -6   1  20        0.03        7.75      6.18 o
  -5   1  20       54.81       61.87      8.81 o
  -4   1  20        0.04        1.50      4.45 o
  -3   1  20      122.51      128.30     12.77 o
  -2   1  20        9.49       10.33      5.44 o
  -1   1  20       26.21       35.42      7.48 o
   0   1  20       22.45       26.02      6.76 o
   1   1  20       20.61       17.31      6.47 o
   2   1  20        4.95        8.40      7.09 o
  -9   2  20       38.29       35.92     12.39 o
  -8   2  20        0.01       -1.43      5.73 o
  -7   2  20        1.23       -0.41      5.39 o
  -6   2  20       21.10       23.04      6.85 o
  -5   2  20       39.35       51.83      8.97 o
  -4   2  20        7.46        7.55      4.63 o
  -3   2  20       70.69       61.17      7.41 o
  -2   2  20      151.88      151.18     11.18 o
  -1   2  20       26.27       23.15      5.64 o
   0   2  20       58.11       59.46      9.31 o
   1   2  20       37.68       43.25      8.70 o
  -8   3  20        2.59       11.03      8.78 o
  -7   3  20       36.34       32.58      7.99 o
  -6   3  20        0.13        0.69      4.82 o
  -5   3  20       51.61       52.00      8.63 o
  -4   3  20        9.76       11.94      7.30 o
  -3   3  20       23.36       15.47      5.18 o
  -2   3  20        4.77        8.77      4.48 o
  -1   3  20       21.88       33.23      5.98 o
   0   3  20       35.20       34.50      7.70 o
   1   3  20       10.16       16.93      6.38 o
  -6   4  20       22.41       26.92      8.89 o
  -5   4  20      124.14      113.25     12.31 o
  -4   4  20       12.36       10.15      6.56 o
  -3   4  20        4.96       13.74      6.05 o
  -2   4  20       27.42       33.52      8.74 o
  -1   4  20       84.02       81.79      9.22 o
   0   4  20       19.96        7.82      8.57 o
   1   4  20       85.10       87.88     17.14 o
  -1   5  20       12.18       17.11      9.43 o
   0   5  20       11.23        5.50     10.18 o
  -5   0  21      111.40       91.85     15.78 o
  -3   0  21      215.09      209.44     22.46 o
  -1   0  21       46.40       69.49     14.75 o
  -6   1  21        9.70       17.07      7.86 o
  -5   1  21        0.27        4.71      4.90 o
  -4   1  21       21.96       35.21      7.52 o
  -3   1  21        2.51        0.47      5.11 o
  -2   1  21       38.67       48.82     12.16 o
  -1   1  21       36.11       40.17     15.68 o
   0   1  21       25.91       26.78     12.28 o
  -7   2  21        9.08       14.86      6.67 o
  -6   2  21       11.63       20.56      6.80 o
  -5   2  21       75.70       86.01     10.88 o
  -4   2  21      100.53       93.23      9.00 o
  -3   2  21       16.07       15.39      5.32 o
  -2   2  21        4.99       -2.57      4.03 o
  -1   2  21        9.02       11.34      6.27 o
  -6   3  21       23.07       26.21     12.36 o
  -5   3  21       24.36       12.68      9.50 o
  -4   3  21        0.63       -1.50      7.46 o
  -3   3  21       14.85       12.04      6.80 o
  -2   3  21      127.38      119.72     18.14 o
  -1   3  21       24.12       29.82      8.15 o
  -2   4  21       71.89       94.10     16.89 o
  -4   1  22       11.87       34.10     12.07 o
  -4   2  22        3.42        1.39     10.64 o
 
